# Supplementary material for: TISMO: syngeneic mouse tumor database to model tumor immunity and immunotherapy response
Source: Nucleic Acids Res. 2021 Sep 17;50(D1):D1391–7. doi: 10.1093/nar/gkab804 (PMC8728303; doi:10.1093/nar/gkab804)
Supplement: gkab804_Supplemental_Files [file gkab804_supplemental_files.zip]

Archive with 4 entries (4 files):
- Figure S1.eps
- Figure S2.eps
- Supplementary Tables.xls
- TISMO_supplementary_file-.pdf
