# Supplementary material for: TISMO: syngeneic mouse tumor database to model tumor immunity and immunotherapy response
Source: Nucleic Acids Res. 2021 Sep 17;50(D1):D1391–7. doi: 10.1093/nar/gkab804 (PMC8728303; doi:10.1093/nar/gkab804)
Supplement: gkab804_Supplemental_Files [file gkab804_supplemental_files.zip › Supplementary Tables.xls]

## Sheet: Table S1
Table S1. cell line names and synonyms we have used to query syngeneic mouse models from the public domain
Cell line Name	Synonyms
4C8	NA
4T1	4T-1
67NR	NA
6C3HED-OG	6C3HED/OG
6DT1	NA
A-20	A20
A20	A-20
AB1	AB-1
AB12	AB-12
ADJ/PC6	NA
B16-BL6	B16BL6
B16-F0	B16F0
B16-F1	B16F1
B16-F10	B16F10
BTT-T739	BTT T739; T739
C1498	NA
C38	NA
C51	NA
Clone M-3	S91-M3; S91 M3; Cloudman S91 melanoma clone M-3; CLONE M3; M3 Clone M-3; Cloudman M3;
CMT167	CMT-167; CMT 167;
CT-2A	CT2A
CT26	CT-26; CT 26; CT-26 WT
D2A1	NA
E.G7-OVA	E.G7-Ova;
EL4	EL-4; EL 4; E.L.4;
EMT6	EMT-6; Experimental Mammary Tumor-6
EO771	E0771
F311	NA
F9	NA
GL26	NA
GL261	Glioma 261; Glioma-261; GL-261
H22	Hepatoma-22; Hepatoma 22
Hepa1-6	HEPA 1-6; Hepa-1-6; Hepa1-6
Hepa1-6	HEPA 1-6; Hepa-1-6; Hepa1-6
HRM1	NA
ID8	MOSEC
J558	NA
J774A1	J-774A.1; J774.A1; J774 A1; J774A.1; J 774A.1; J774 A.1
JC	NA
K1735-M2	K-1735 M2; K-1735 M-2; K1735M2; K-1735 subclone M2; K1735 Met 2
KLN205	KLN 205; KLN-205
L1210	L-1210; Leukemic 1210; Leukemia 1210; Leukemia L1210
LL/2	LL/2; LL2; LLC1; LLC; Lewis lung carcinoma line 1; Lewis lung carcinoma; Lewis Lung Cancer; Lewis-Lung; Lewis Lung;
LM17	NA
LSTRA	NA
M109	Madison 109; Madison lung; Madison; MADISON LUNG TA-109; MAD109;
M5076	NA
M5480	NA
M6	NA
MB49	MB-49; MB49-I
MBT-2	MBT2; Mouse Bladder Tumor line-2
MC-26	MC26; colon26; colon-26; C-26; C26
MC-38	MCA-38; MCA38; MC38; Mouse colon 38; murine carcinoma-38; colon 28; colon-28; colon 38; c38
Met1	NA
Meth A Sarcoma	Meth A; Meth-A; Meth-A-sarkom
MOC1	MOC-L1; Mouse Oral Cancer 1
MOC2	MOC-L2; Mouse Oral Cancer 2
MOC22	MOC-L22; Mouse Oral Cancer 22
MOPC-104	MOPC104
MOPC-112	MOPC112
MOPC-113	MOPC113
MOPC-114	MOPC114
MOPC-116	MOPC116
MOPC-118	MOPC118
MOPC-121	MOPC121
MOPC-123	MOPC123
MOPC-129	MOPC129
MOPC-132	MOPC132
MOPC-140	MOPC140
MOPC-141	MOPC141
MOPC-157	MOPC157
MOPC-17	MOPC17
MOPC-172	MOPC172
MOPC-173	MOPC173
MOPC-209	MOPC209
MOPC-21	MOPC21
MOPC-28	MOPC28
MOPC-30	MOPC30
MOPC-31	MOPC31
MOPC-4	MOPC4
MOPC-41	MOPC41
MOPC-46	MOPC46
MOPC-47	MOPC47
MOPC-48	MOPC48
MOPC-49	MOPC49
MOPC-51	MOPC51
MOPC-61	MOPC61
MOPC-63	MOPC63
MOPC-67	MOPC67
MOPC-69	MOPC69
MOPC-70	MOPC70
MOPC-78	MOPC78
MOPC-88	MOPC88
MOPC-91	MOPC91
MOPC-96	MOPC96
MOPC-99	MOPC99
MPC-11	MPC 11; MPC11; Merwin Plasma Cell tumor-11
MST	NA
N1E-115	N1E115; NIE-115; NIE 115"
Neuro-2a	NEURO-2A; Neuro 2a; Neuro2a; Neuro2A; N-2a; N2a; N2A; Nb2a; NB2a"
NFS-60	M-NFS-60; NFS 60; NFS60
P388	P-388
P388/ADR	NA
P388D1	P-388D1; P388-D1; P388.D1
P3X63Ag8U.1	P3-X63-Ag8-U1; P3-X63-Ag8.U1; P3-X63.Ag8.U1; P3X63-Ag8-U1; P3X63Ag8-U1; P3X63Ag8.U1; P3.x63.Ag8.U1; P3U1; P3UI; P3U-1
P815	P-815;
Panc02	Panc-02; Panc 02; Pan02; PAN 02; Panc02-H0
Panc03	Panc-03; Panc 03
Py230	PY230
Py8119	PY8119
RBL-5	Rauscher Virus Induced Transplantable Tumor-5
RenCa	Renal carcinoma; RENCA
RIF-1	Radiation-Induced Fibrosarcoma-1; RIF/Pts1; RIF platinum-sensitive line 1;
RM-1	RM1
SMA-560	SMA 560; SMA560; P560
TRAMP-C1	TRAMP C1
TRAMP-C2	TRAMP C2
TS/A	TSA
TSAE1	NA
WEHI-164	WEHI 164; WEHI164; WEHI 164 TC
YUMM1.7	Yale University Mouse Melanoma 1.7

## Sheet: Table S2
Table S2. Phenotypic metadata curated for the 605 in vitro samples.
Cancer_type	Cell_Line	sub_clone	Study_ID	GSM_ID	Baseline	cytokines	Cell_treatment	Cell_genotype	SRX_ID	SampleName
Mammary carcinoma	4T1	parental	RTM28723893	RTM_4T1_IFNb_rep1	0	IFNb	IFNb	WT	NA	Manguso_4T1_IFNb_rep1
Mammary carcinoma	4T1	parental	RTM28723893	RTM_4T1_IFNb_rep2	0	IFNb	IFNb	WT	NA	Manguso_4T1_IFNb_rep2
Mammary carcinoma	4T1	parental	RTM28723893	RTM_4T1_IFNb_rep3	0	IFNb	IFNb	WT	NA	Manguso_4T1_IFNb_rep3
Mammary carcinoma	4T1	parental	RTM28723893	RTM_4T1_IFNg_rep1	0	IFNg	IFNg	WT	NA	Manguso_4T1_IFNg_rep1
Mammary carcinoma	4T1	parental	RTM28723893	RTM_4T1_IFNg_rep2	0	IFNg	IFNg	WT	NA	Manguso_4T1_IFNg_rep2
Mammary carcinoma	4T1	parental	RTM28723893	RTM_4T1_IFNg_rep3	0	IFNg	IFNg	WT	NA	Manguso_4T1_IFNg_rep3
Mammary carcinoma	4T1	parental	RTM28723893	RTM_4T1_nostim_rep1	1	NA	no_treatment	WT	NA	Manguso_4T1_nostim_rep1
Mammary carcinoma	4T1	parental	RTM28723893	RTM_4T1_nostim_rep2	1	NA	no_treatment	WT	NA	Manguso_4T1_nostim_rep2
Mammary carcinoma	4T1	parental	RTM28723893	RTM_4T1_nostim_rep3	1	NA	no_treatment	WT	NA	Manguso_4T1_nostim_rep3
Mammary carcinoma	4T1	parental	RTM28723893	RTM_4T1_TNFa_rep1	0	TNFa	TNFa	WT	NA	Manguso_4T1_TNFa_rep1
Mammary carcinoma	4T1	parental	RTM28723893	RTM_4T1_TNFa_rep2	0	TNFa	TNFa	WT	NA	Manguso_4T1_TNFa_rep2
Mammary carcinoma	4T1	parental	RTM28723893	RTM_4T1_TNFa_rep3	0	TNFa	TNFa	WT	NA	Manguso_4T1_TNFa_rep3
Melanoma	B16	parental	RTM28723893	RTM_B16_IFNb_rep1	0	IFNb	IFNb	WT	NA	Manguso_B16_IFNb_rep1
Melanoma	B16	parental	RTM28723893	RTM_B16_IFNb_rep2	0	IFNb	IFNb	WT	NA	Manguso_B16_IFNb_rep2
Melanoma	B16	parental	RTM28723893	RTM_B16_IFNb_rep3	0	IFNb	IFNb	WT	NA	Manguso_B16_IFNb_rep3
Melanoma	B16	parental	RTM28723893	RTM_B16_IFNg_rep1	0	IFNg	IFNg	WT	NA	Manguso_B16_IFNg_rep1
Melanoma	B16	parental	RTM28723893	RTM_B16_nostim_rep1	1	NA	no_treatment	WT	NA	Manguso_B16_nostim_rep1
Melanoma	B16	parental	RTM28723893	RTM_B16_nostim_rep3	1	NA	no_treatment	WT	NA	Manguso_B16_nostim_rep3
Melanoma	B16	parental	RTM28723893	RTM_B16_TNFa_rep1	0	TNFa	TNFa	WT	NA	Manguso_B16_TNFa_rep1
Melanoma	B16	parental	RTM28723893	RTM_B16_TNFa_rep2	0	TNFa	TNFa	WT	NA	Manguso_B16_TNFa_rep2
Melanoma	B16	parental	RTM28723893	RTM_B16_TNFa_rep3	0	TNFa	TNFa	WT	NA	Manguso_B16_TNFa_rep3
Colorectal carcinoma	MC38	clone3	RTM28723893	RTM_C38_clone3_IFNb_rep1_d07	0	IFNb	IFNb	WT	NA	Manguso_C38_clone3_IFNb_rep1_d07
Colorectal carcinoma	MC38	clone3	RTM28723893	RTM_C38_clone3_IFNb_rep2_d08	0	IFNb	IFNb	WT	NA	Manguso_C38_clone3_IFNb_rep2_d08
Colorectal carcinoma	MC38	clone3	RTM28723893	RTM_C38_clone3_IFNb_rep3_d09	0	IFNb	IFNb	WT	NA	Manguso_C38_clone3_IFNb_rep3_d09
Colorectal carcinoma	MC38	clone3	RTM28723893	RTM_C38_clone3_IFNg_rep1_c10	0	IFNg	IFNg	WT	NA	Manguso_C38_clone3_IFNg_rep1_c10
Colorectal carcinoma	MC38	clone3	RTM28723893	RTM_C38_clone3_IFNg_rep2_c11	0	IFNg	IFNg	WT	NA	Manguso_C38_clone3_IFNg_rep2_c11
Colorectal carcinoma	MC38	clone3	RTM28723893	RTM_C38_clone3_IFNg_rep3_c12	0	IFNg	IFNg	WT	NA	Manguso_C38_clone3_IFNg_rep3_c12
Colorectal carcinoma	MC38	clone3	RTM28723893	RTM_C38_clone3_NS_rep1_c07	1	NA	no_treatment	WT	NA	Manguso_C38_clone3_NS_rep1_c07
Colorectal carcinoma	MC38	clone3	RTM28723893	RTM_C38_clone3_NS_rep2_c08	1	NA	no_treatment	WT	NA	Manguso_C38_clone3_NS_rep2_c08
Colorectal carcinoma	MC38	clone3	RTM28723893	RTM_C38_clone3_NS_rep3_c09	1	NA	no_treatment	WT	NA	Manguso_C38_clone3_NS_rep3_c09
Colorectal carcinoma	MC38	clone3	RTM28723893	RTM_C38_clone3_TNF_rep1_d10	0	TNFa	TNFa	WT	NA	Manguso_C38_clone3_TNF_rep1_d10
Colorectal carcinoma	MC38	clone3	RTM28723893	RTM_C38_clone3_TNF_rep2_d11	0	TNFa	TNFa	WT	NA	Manguso_C38_clone3_TNF_rep2_d11
Colorectal carcinoma	MC38	clone3	RTM28723893	RTM_C38_clone3_TNF_rep3_d12	0	TNFa	TNFa	WT	NA	Manguso_C38_clone3_TNF_rep3_d12
Colorectal carcinoma	MC38	clone4	RTM28723893	RTM_C38_clone4_IFNb_rep1_f07	0	IFNb	IFNb	WT	NA	Manguso_C38_clone4_IFNb_rep1_f07
Colorectal carcinoma	MC38	clone4	RTM28723893	RTM_C38_clone4_IFNb_rep2_f08	0	IFNb	IFNb	WT	NA	Manguso_C38_clone4_IFNb_rep2_f08
Colorectal carcinoma	MC38	clone4	RTM28723893	RTM_C38_clone4_IFNb_rep3_f09	0	IFNb	IFNb	WT	NA	Manguso_C38_clone4_IFNb_rep3_f09
Colorectal carcinoma	MC38	clone4	RTM28723893	RTM_C38_clone4_IFNg_rep1_e10	0	IFNg	IFNg	WT	NA	Manguso_C38_clone4_IFNg_rep1_e10
Colorectal carcinoma	MC38	clone4	RTM28723893	RTM_C38_clone4_IFNg_rep2_e11	0	IFNg	IFNg	WT	NA	Manguso_C38_clone4_IFNg_rep2_e11
Colorectal carcinoma	MC38	clone4	RTM28723893	RTM_C38_clone4_IFNg_rep3_e12	0	IFNg	IFNg	WT	NA	Manguso_C38_clone4_IFNg_rep3_e12
Colorectal carcinoma	MC38	clone4	RTM28723893	RTM_C38_clone4_NS_rep1_e07	1	NA	no_treatment	WT	NA	Manguso_C38_clone4_NS_rep1_e07
Colorectal carcinoma	MC38	clone4	RTM28723893	RTM_C38_clone4_NS_rep2_e08	1	NA	no_treatment	WT	NA	Manguso_C38_clone4_NS_rep2_e08
Colorectal carcinoma	MC38	clone4	RTM28723893	RTM_C38_clone4_NS_rep3_e09	1	NA	no_treatment	WT	NA	Manguso_C38_clone4_NS_rep3_e09
Colorectal carcinoma	MC38	clone4	RTM28723893	RTM_C38_clone4_TNF_rep1_f10	0	TNFa	TNFa	WT	NA	Manguso_C38_clone4_TNF_rep1_f10
Colorectal carcinoma	MC38	clone4	RTM28723893	RTM_C38_clone4_TNF_rep2_f11	0	TNFa	TNFa	WT	NA	Manguso_C38_clone4_TNF_rep2_f11
Colorectal carcinoma	MC38	clone4	RTM28723893	RTM_C38_clone4_TNF_rep3_f12	0	TNFa	TNFa	WT	NA	Manguso_C38_clone4_TNF_rep3_f12
Colorectal carcinoma	MC38	clone7	RTM28723893	RTM_C38_clone7_IFNb_rep1_h07	0	IFNb	IFNb	WT	NA	Manguso_C38_clone7_IFNb_rep1_h07
Colorectal carcinoma	MC38	clone7	RTM28723893	RTM_C38_clone7_IFNb_rep2_h08	0	IFNb	IFNb	WT	NA	Manguso_C38_clone7_IFNb_rep2_h08
Colorectal carcinoma	MC38	clone7	RTM28723893	RTM_C38_clone7_IFNb_rep3_h09	0	IFNb	IFNb	WT	NA	Manguso_C38_clone7_IFNb_rep3_h09
Colorectal carcinoma	MC38	clone7	RTM28723893	RTM_C38_clone7_IFNg_rep1_g10	0	IFNg	IFNg	WT	NA	Manguso_C38_clone7_IFNg_rep1_g10
Colorectal carcinoma	MC38	clone7	RTM28723893	RTM_C38_clone7_IFNg_rep2_g11	0	IFNg	IFNg	WT	NA	Manguso_C38_clone7_IFNg_rep2_g11
Colorectal carcinoma	MC38	clone7	RTM28723893	RTM_C38_clone7_IFNg_rep3_g12	0	IFNg	IFNg	WT	NA	Manguso_C38_clone7_IFNg_rep3_g12
Colorectal carcinoma	MC38	clone7	RTM28723893	RTM_C38_clone7_NS_rep1_g07	1	NA	no_treatment	WT	NA	Manguso_C38_clone7_NS_rep1_g07
Colorectal carcinoma	MC38	clone7	RTM28723893	RTM_C38_clone7_NS_rep2_g08	1	NA	no_treatment	WT	NA	Manguso_C38_clone7_NS_rep2_g08
Colorectal carcinoma	MC38	clone7	RTM28723893	RTM_C38_clone7_NS_rep3_g09	1	NA	no_treatment	WT	NA	Manguso_C38_clone7_NS_rep3_g09
Colorectal carcinoma	MC38	clone7	RTM28723893	RTM_C38_clone7_TNF_rep1_h10	0	TNFa	TNFa	WT	NA	Manguso_C38_clone7_TNF_rep1_h10
Colorectal carcinoma	MC38	clone7	RTM28723893	RTM_C38_clone7_TNF_rep2_h11	0	TNFa	TNFa	WT	NA	Manguso_C38_clone7_TNF_rep2_h11
Colorectal carcinoma	MC38	clone7	RTM28723893	RTM_C38_clone7_TNF_rep3_h12	0	TNFa	TNFa	WT	NA	Manguso_C38_clone7_TNF_rep3_h12
Colorectal carcinoma	MC38	parental	RTM28723893	RTM_C38_parental_IFNb_rep1_b07	0	IFNb	IFNb	WT	NA	Manguso_C38_parental_IFNb_rep1_b07
Colorectal carcinoma	MC38	parental	RTM28723893	RTM_C38_parental_IFNb_rep2_b08	0	IFNb	IFNb	WT	NA	Manguso_C38_parental_IFNb_rep2_b08
Colorectal carcinoma	MC38	parental	RTM28723893	RTM_C38_parental_IFNb_rep3_b09	0	IFNb	IFNb	WT	NA	Manguso_C38_parental_IFNb_rep3_b09
Colorectal carcinoma	MC38	parental	RTM28723893	RTM_C38_parental_IFNg_rep1_a10	0	IFNg	IFNg	WT	NA	Manguso_C38_parental_IFNg_rep1_a10
Colorectal carcinoma	MC38	parental	RTM28723893	RTM_C38_parental_IFNg_rep2_a11	0	IFNg	IFNg	WT	NA	Manguso_C38_parental_IFNg_rep2_a11
Colorectal carcinoma	MC38	parental	RTM28723893	RTM_C38_parental_IFNg_rep3_a12	0	IFNg	IFNg	WT	NA	Manguso_C38_parental_IFNg_rep3_a12
Colorectal carcinoma	MC38	parental	RTM28723893	RTM_C38_parental_NS_rep1_a07	1	NA	no_treatment	WT	NA	Manguso_C38_parental_NS_rep1_a07
Colorectal carcinoma	MC38	parental	RTM28723893	RTM_C38_parental_NS_rep2_a08	1	NA	no_treatment	WT	NA	Manguso_C38_parental_NS_rep2_a08
Colorectal carcinoma	MC38	parental	RTM28723893	RTM_C38_parental_NS_rep3_a09	1	NA	no_treatment	WT	NA	Manguso_C38_parental_NS_rep3_a09
Colorectal carcinoma	MC38	parental	RTM28723893	RTM_C38_parental_TNF_rep1_b10	0	TNFa	TNFa	WT	NA	Manguso_C38_parental_TNF_rep1_b10
Colorectal carcinoma	MC38	parental	RTM28723893	RTM_C38_parental_TNF_rep2_b11	0	TNFa	TNFa	WT	NA	Manguso_C38_parental_TNF_rep2_b11
Colorectal carcinoma	MC38	parental	RTM28723893	RTM_C38_parental_TNF_rep3_b12	0	TNFa	TNFa	WT	NA	Manguso_C38_parental_TNF_rep3_b12
Colorectal carcinoma	CT26	parental	RTM28723893	RTM_CT26_IFNb_rep1	0	IFNb	IFNb	WT	NA	Manguso_CT26_IFNb_rep1
Colorectal carcinoma	CT26	parental	RTM28723893	RTM_CT26_IFNb_rep2	0	IFNb	IFNb	WT	NA	Manguso_CT26_IFNb_rep2
Colorectal carcinoma	CT26	parental	RTM28723893	RTM_CT26_IFNb_rep3	0	IFNb	IFNb	WT	NA	Manguso_CT26_IFNb_rep3
Colorectal carcinoma	CT26	parental	RTM28723893	RTM_CT26_IFNg_rep1	0	IFNg	IFNg	WT	NA	Manguso_CT26_IFNg_rep1
Colorectal carcinoma	CT26	parental	RTM28723893	RTM_CT26_IFNg_rep2	0	IFNg	IFNg	WT	NA	Manguso_CT26_IFNg_rep2
Colorectal carcinoma	CT26	parental	RTM28723893	RTM_CT26_IFNg_rep3	0	IFNg	IFNg	WT	NA	Manguso_CT26_IFNg_rep3
Colorectal carcinoma	CT26	parental	RTM28723893	RTM_CT26_nostim_rep1	1	NA	no_treatment	WT	NA	Manguso_CT26_nostim_rep1
Colorectal carcinoma	CT26	parental	RTM28723893	RTM_CT26_nostim_rep2	1	NA	no_treatment	WT	NA	Manguso_CT26_nostim_rep2
Colorectal carcinoma	CT26	parental	RTM28723893	RTM_CT26_nostim_rep3	1	NA	no_treatment	WT	NA	Manguso_CT26_nostim_rep3
Colorectal carcinoma	CT26	parental	RTM28723893	RTM_CT26_TNFa_rep1	0	TNFa	TNFa	WT	NA	Manguso_CT26_TNFa_rep1
Colorectal carcinoma	CT26	parental	RTM28723893	RTM_CT26_TNFa_rep2	0	TNFa	TNFa	WT	NA	Manguso_CT26_TNFa_rep2
Colorectal carcinoma	CT26	parental	RTM28723893	RTM_CT26_TNFa_rep3	0	TNFa	TNFa	WT	NA	Manguso_CT26_TNFa_rep3
Pancreatic ductal adenocarcinoma	KPC	parental	RTM28723893	RTM_KPC_IFNb_rep1	0	IFNb	IFNb	WT	NA	Manguso_KPC_IFNb_rep1
Pancreatic ductal adenocarcinoma	KPC	parental	RTM28723893	RTM_KPC_IFNb_rep2	0	IFNb	IFNb	WT	NA	Manguso_KPC_IFNb_rep2
Pancreatic ductal adenocarcinoma	KPC	parental	RTM28723893	RTM_KPC_IFNb_rep3	0	IFNb	IFNb	WT	NA	Manguso_KPC_IFNb_rep3
Pancreatic ductal adenocarcinoma	KPC	parental	RTM28723893	RTM_KPC_IFNg_rep1	0	IFNg	IFNg	WT	NA	Manguso_KPC_IFNg_rep1
Pancreatic ductal adenocarcinoma	KPC	parental	RTM28723893	RTM_KPC_IFNg_rep2	0	IFNg	IFNg	WT	NA	Manguso_KPC_IFNg_rep2
Pancreatic ductal adenocarcinoma	KPC	parental	RTM28723893	RTM_KPC_IFNg_rep3	0	IFNg	IFNg	WT	NA	Manguso_KPC_IFNg_rep3
Pancreatic ductal adenocarcinoma	KPC	parental	RTM28723893	RTM_KPC_nostim_rep1	1	NA	no_treatment	WT	NA	Manguso_KPC_nostim_rep1
Pancreatic ductal adenocarcinoma	KPC	parental	RTM28723893	RTM_KPC_nostim_rep2	1	NA	no_treatment	WT	NA	Manguso_KPC_nostim_rep2
Pancreatic ductal adenocarcinoma	KPC	parental	RTM28723893	RTM_KPC_nostim_rep3	1	NA	no_treatment	WT	NA	Manguso_KPC_nostim_rep3
Pancreatic ductal adenocarcinoma	KPC	parental	RTM28723893	RTM_KPC_TNFa_rep1	0	TNFa	TNFa	WT	NA	Manguso_KPC_TNFa_rep1
Pancreatic ductal adenocarcinoma	KPC	parental	RTM28723893	RTM_KPC_TNFa_rep2	0	TNFa	TNFa	WT	NA	Manguso_KPC_TNFa_rep2
Pancreatic ductal adenocarcinoma	KPC	parental	RTM28723893	RTM_KPC_TNFa_rep3	0	TNFa	TNFa	WT	NA	Manguso_KPC_TNFa_rep3
Lung carcinoma	LLC	clone7	RTM28723893	RTM_LLC_clone7_IFNb_rep1_f01	0	IFNb	IFNb	WT	NA	Manguso_LLC_clone7_IFNb_rep1_f01
Lung carcinoma	LLC	clone7	RTM28723893	RTM_LLC_clone7_IFNb_rep2_f02	0	IFNb	IFNb	WT	NA	Manguso_LLC_clone7_IFNb_rep2_f02
Lung carcinoma	LLC	clone7	RTM28723893	RTM_LLC_clone7_IFNb_rep3_f03	0	IFNb	IFNb	WT	NA	Manguso_LLC_clone7_IFNb_rep3_f03
Lung carcinoma	LLC	clone7	RTM28723893	RTM_LLC_clone7_IFNg_rep1_b04	0	IFNg	IFNg	WT	NA	Manguso_LLC_clone7_IFNg_rep1_b04
Lung carcinoma	LLC	clone7	RTM28723893	RTM_LLC_clone7_IFNg_rep2_b05	0	IFNg	IFNg	WT	NA	Manguso_LLC_clone7_IFNg_rep2_b05
Lung carcinoma	LLC	clone7	RTM28723893	RTM_LLC_clone7_IFNg_rep3_b06	0	IFNg	IFNg	WT	NA	Manguso_LLC_clone7_IFNg_rep3_b06
Lung carcinoma	LLC	clone7	RTM28723893	RTM_LLC_clone7_NS_rep1_b01	1	NA	no_treatment	WT	NA	Manguso_LLC_clone7_NS_rep1_b01
Lung carcinoma	LLC	clone7	RTM28723893	RTM_LLC_clone7_NS_rep2_b02	1	NA	no_treatment	WT	NA	Manguso_LLC_clone7_NS_rep2_b02
Lung carcinoma	LLC	clone7	RTM28723893	RTM_LLC_clone7_NS_rep3_b03	1	NA	no_treatment	WT	NA	Manguso_LLC_clone7_NS_rep3_b03
Lung carcinoma	LLC	clone7	RTM28723893	RTM_LLC_clone7_TNF_rep1_f04	0	TNFa	TNFa	WT	NA	Manguso_LLC_clone7_TNF_rep1_f04
Lung carcinoma	LLC	clone7	RTM28723893	RTM_LLC_clone7_TNF_rep2_f05	0	TNFa	TNFa	WT	NA	Manguso_LLC_clone7_TNF_rep2_f05
Lung carcinoma	LLC	clone7	RTM28723893	RTM_LLC_clone7_TNF_rep3_f06	0	TNFa	TNFa	WT	NA	Manguso_LLC_clone7_TNF_rep3_f06
Lung carcinoma	LLC	clone8	RTM28723893	RTM_LLC_clone8_fng_rep1_c04	0	IFNg	IFNg	WT	NA	Manguso_LLC_clone8_fng_rep1_c04
Lung carcinoma	LLC	clone8	RTM28723893	RTM_LLC_clone8_fng_rep2_c05	0	IFNg	IFNg	WT	NA	Manguso_LLC_clone8_fng_rep2_c05
Lung carcinoma	LLC	clone8	RTM28723893	RTM_LLC_clone8_fng_rep3_c06	0	IFNg	IFNg	WT	NA	Manguso_LLC_clone8_fng_rep3_c06
Lung carcinoma	LLC	clone8	RTM28723893	RTM_LLC_clone8_IFNb_rep1_g01	0	IFNb	IFNb	WT	NA	Manguso_LLC_clone8_IFNb_rep1_g01
Lung carcinoma	LLC	clone8	RTM28723893	RTM_LLC_clone8_IFNb_rep2_g02	0	IFNb	IFNb	WT	NA	Manguso_LLC_clone8_IFNb_rep2_g02
Lung carcinoma	LLC	clone8	RTM28723893	RTM_LLC_clone8_IFNb_rep3_g03	0	IFNb	IFNb	WT	NA	Manguso_LLC_clone8_IFNb_rep3_g03
Lung carcinoma	LLC	clone8	RTM28723893	RTM_LLC_clone8_TNF_rep1_g04	0	TNFa	TNFa	WT	NA	Manguso_LLC_clone8_TNF_rep1_g04
Lung carcinoma	LLC	clone8	RTM28723893	RTM_LLC_clone8_TNF_rep2_g05	0	TNFa	TNFa	WT	NA	Manguso_LLC_clone8_TNF_rep2_g05
Lung carcinoma	LLC	clone8	RTM28723893	RTM_LLC_clone8_TNF_rep3_g06	0	TNFa	TNFa	WT	NA	Manguso_LLC_clone8_TNF_rep3_g06
Lung carcinoma	LLC	clone9	RTM28723893	RTM_LLC_clone9_IFNb_rep1_h01	0	IFNb	IFNb	WT	NA	Manguso_LLC_clone9_IFNb_rep1_h01
Lung carcinoma	LLC	clone9	RTM28723893	RTM_LLC_clone9_IFNb_rep2_h02	0	IFNb	IFNb	WT	NA	Manguso_LLC_clone9_IFNb_rep2_h02
Lung carcinoma	LLC	clone9	RTM28723893	RTM_LLC_clone9_IFNb_rep3_h03	0	IFNb	IFNb	WT	NA	Manguso_LLC_clone9_IFNb_rep3_h03
Lung carcinoma	LLC	clone9	RTM28723893	RTM_LLC_clone9_IFNg_rep1_d04	0	IFNg	IFNg	WT	NA	Manguso_LLC_clone9_IFNg_rep1_d04
Lung carcinoma	LLC	clone9	RTM28723893	RTM_LLC_clone9_IFNg_rep2_d05	0	IFNg	IFNg	WT	NA	Manguso_LLC_clone9_IFNg_rep2_d05
Lung carcinoma	LLC	clone9	RTM28723893	RTM_LLC_clone9_IFNg_rep3_d06	0	IFNg	IFNg	WT	NA	Manguso_LLC_clone9_IFNg_rep3_d06
Lung carcinoma	LLC	clone9	RTM28723893	RTM_LLC_clone9_NS_rep1_d01	1	NA	no_treatment	WT	NA	Manguso_LLC_clone9_NS_rep1_d01
Lung carcinoma	LLC	clone9	RTM28723893	RTM_LLC_clone9_NS_rep2_d02	1	NA	no_treatment	WT	NA	Manguso_LLC_clone9_NS_rep2_d02
Lung carcinoma	LLC	clone9	RTM28723893	RTM_LLC_clone9_NS_rep3_d03	1	NA	no_treatment	WT	NA	Manguso_LLC_clone9_NS_rep3_d03
Lung carcinoma	LLC	clone9	RTM28723893	RTM_LLC_clone9_TNF_rep1_h04	0	TNFa	TNFa	WT	NA	Manguso_LLC_clone9_TNF_rep1_h04
Lung carcinoma	LLC	clone9	RTM28723893	RTM_LLC_clone9_TNF_rep2_h05	0	TNFa	TNFa	WT	NA	Manguso_LLC_clone9_TNF_rep2_h05
Lung carcinoma	LLC	clone9	RTM28723893	RTM_LLC_clone9_TNF_rep3_h06	0	TNFa	TNFa	WT	NA	Manguso_LLC_clone9_TNF_rep3_h06
Lung carcinoma	LLC	parental	RTM28723893	RTM_LLC_parental_IFNb_rep1_e01	0	IFNb	IFNb	WT	NA	Manguso_LLC_parental_IFNb_rep1_e01
Lung carcinoma	LLC	parental	RTM28723893	RTM_LLC_parental_IFNb_rep2_e02	0	IFNb	IFNb	WT	NA	Manguso_LLC_parental_IFNb_rep2_e02
Lung carcinoma	LLC	parental	RTM28723893	RTM_LLC_parental_IFNb_rep3_e03	0	IFNb	IFNb	WT	NA	Manguso_LLC_parental_IFNb_rep3_e03
Lung carcinoma	LLC	parental	RTM28723893	RTM_LLC_parental_IFNg_rep1_a04	0	IFNg	IFNg	WT	NA	Manguso_LLC_parental_IFNg_rep1_a04
Lung carcinoma	LLC	parental	RTM28723893	RTM_LLC_parental_IFNg_rep3_a06	0	IFNg	IFNg	WT	NA	Manguso_LLC_parental_IFNg_rep3_a06
Lung carcinoma	LLC	parental	RTM28723893	RTM_LLC_parental_NS_rep1_a01	1	NA	no_treatment	WT	NA	Manguso_LLC_parental_NS_rep1_a01
Lung carcinoma	LLC	parental	RTM28723893	RTM_LLC_parental_NS_rep2_a02	1	NA	no_treatment	WT	NA	Manguso_LLC_parental_NS_rep2_a02
Lung carcinoma	LLC	parental	RTM28723893	RTM_LLC_parental_NS_rep3_a03	1	NA	no_treatment	WT	NA	Manguso_LLC_parental_NS_rep3_a03
Lung carcinoma	LLC	parental	RTM28723893	RTM_LLC_parental_TNF_rep1_e04	0	TNFa	TNFa	WT	NA	Manguso_LLC_parental_TNF_rep1_e04
Lung carcinoma	LLC	parental	RTM28723893	RTM_LLC_parental_TNF_rep2_e05	0	TNFa	TNFa	WT	NA	Manguso_LLC_parental_TNF_rep2_e05
Lung carcinoma	LLC	parental	RTM28723893	RTM_LLC_parental_TNF_rep3_e06	0	TNFa	TNFa	WT	NA	Manguso_LLC_parental_TNF_rep3_e06
Pancreatic ductal adenocarcinoma	Panc02	parental	RTM28723893	RTM_Panc02_IFNb_rep1	0	IFNb	IFNb	WT	NA	Manguso_Panc02_IFNb_rep1
Pancreatic ductal adenocarcinoma	Panc02	parental	RTM28723893	RTM_Panc02_IFNb_rep2	0	IFNb	IFNb	WT	NA	Manguso_Panc02_IFNb_rep2
Pancreatic ductal adenocarcinoma	Panc02	parental	RTM28723893	RTM_Panc02_IFNb_rep3	0	IFNb	IFNb	WT	NA	Manguso_Panc02_IFNb_rep3
Pancreatic ductal adenocarcinoma	Panc02	parental	RTM28723893	RTM_Panc02_IFNg_rep1	0	IFNg	IFNg	WT	NA	Manguso_Panc02_IFNg_rep1
Pancreatic ductal adenocarcinoma	Panc02	parental	RTM28723893	RTM_Panc02_IFNg_rep2	0	IFNg	IFNg	WT	NA	Manguso_Panc02_IFNg_rep2
Pancreatic ductal adenocarcinoma	Panc02	parental	RTM28723893	RTM_Panc02_IFNg_rep3	0	IFNg	IFNg	WT	NA	Manguso_Panc02_IFNg_rep3
Pancreatic ductal adenocarcinoma	Panc02	parental	RTM28723893	RTM_Panc02_nostim_rep1	1	NA	no_treatment	WT	NA	Manguso_Panc02_nostim_rep1
Pancreatic ductal adenocarcinoma	Panc02	parental	RTM28723893	RTM_Panc02_nostim_rep2	1	NA	no_treatment	WT	NA	Manguso_Panc02_nostim_rep2
Pancreatic ductal adenocarcinoma	Panc02	parental	RTM28723893	RTM_Panc02_nostim_rep3	1	NA	no_treatment	WT	NA	Manguso_Panc02_nostim_rep3
Pancreatic ductal adenocarcinoma	Panc02	parental	RTM28723893	RTM_Panc02_TNFa_rep1	0	TNFa	TNFa	WT	NA	Manguso_Panc02_TNFa_rep1
Pancreatic ductal adenocarcinoma	Panc02	parental	RTM28723893	RTM_Panc02_TNFa_rep2	0	TNFa	TNFa	WT	NA	Manguso_Panc02_TNFa_rep2
Pancreatic ductal adenocarcinoma	Panc02	parental	RTM28723893	RTM_Panc02_TNFa_rep3	0	TNFa	TNFa	WT	NA	Manguso_Panc02_TNFa_rep3
Renal adenocarcinoma	Renca	parental	RTM28723893	RTM_Renca_IFNb_rep1	0	IFNb	IFNb	WT	NA	Manguso_Renca_IFNb_rep1
Renal adenocarcinoma	Renca	parental	RTM28723893	RTM_Renca_IFNb_rep2	0	IFNb	IFNb	WT	NA	Manguso_Renca_IFNb_rep2
Renal adenocarcinoma	Renca	parental	RTM28723893	RTM_Renca_IFNb_rep3	0	IFNb	IFNb	WT	NA	Manguso_Renca_IFNb_rep3
Renal adenocarcinoma	Renca	parental	RTM28723893	RTM_Renca_IFNg_rep1	0	IFNg	IFNg	WT	NA	Manguso_Renca_IFNg_rep1
Renal adenocarcinoma	Renca	parental	RTM28723893	RTM_Renca_IFNg_rep2	0	IFNg	IFNg	WT	NA	Manguso_Renca_IFNg_rep2
Renal adenocarcinoma	Renca	parental	RTM28723893	RTM_Renca_IFNg_rep3	0	IFNg	IFNg	WT	NA	Manguso_Renca_IFNg_rep3
Renal adenocarcinoma	Renca	parental	RTM28723893	RTM_Renca_nostim_rep2	1	NA	no_treatment	WT	NA	Manguso_Renca_nostim_rep2
Renal adenocarcinoma	Renca	parental	RTM28723893	RTM_Renca_nostim_rep3	1	NA	no_treatment	WT	NA	Manguso_Renca_nostim_rep3
Renal adenocarcinoma	Renca	parental	RTM28723893	RTM_Renca_TNFa_rep1	0	TNFa	TNFa	WT	NA	Manguso_Renca_TNFa_rep1
Renal adenocarcinoma	Renca	parental	RTM28723893	RTM_Renca_TNFa_rep2	0	TNFa	TNFa	WT	NA	Manguso_Renca_TNFa_rep2
Renal adenocarcinoma	Renca	parental	RTM28723893	RTM_Renca_TNFa_rep3	0	TNFa	TNFa	WT	NA	Manguso_Renca_TNFa_rep3
Head and neck squamous cell carcinoma	MOC1	parental	RU31562203_LZ5733	RU_MOC1_S2_R1_001	1	NA	no_treatment	WT	NA	MOC1_ifng_1021_LZ5733_S2_R1_001
Head and neck squamous cell carcinoma	MOC1	parental	RU31562203_LZ5733	RU_MOC1_S3_R1_001	1	NA	no_treatment	WT	NA	MOC1_ifng_480_LZ5733_S3_R1_001
Head and neck squamous cell carcinoma	MOC1	parental	RU31562203_LZ5733	RU_MOC1_S1_R1_001	1	NA	no_treatment	WT	NA	MOC1_ifng_510_LZ5733_S1_R1_001
Head and neck squamous cell carcinoma	MOC1	MOC1e1	RU31562203_LZ5733	RU_MOC1e1_S8_R1_001	1	NA	no_treatment	WT	NA	MOC1e1_ifng_514_LZ5733_S8_R1_001
Head and neck squamous cell carcinoma	MOC1	MOC1e1	RU31562203_LZ5733	RU_MOC1e1_S9_R1_001	1	NA	no_treatment	WT	NA	MOC1e1_ifng_588_LZ5733_S9_R1_001
Head and neck squamous cell carcinoma	MOC1	MOC1e1	RU31562203_LZ5733	RU_MOC1e1_S7_R1_001	1	NA	no_treatment	WT	NA	MOC1e1_ifng_600__LZ5733_S7_R1_001
Head and neck squamous cell carcinoma	MOC1	MOC1e1	RU31562203_LZ5733	RU_MOC1e1_ifng_S12_R1_001	0	IFNg	IFNg	WT	NA	MOC1e1plusifng_408_LZ5733_S12_R1_001
Head and neck squamous cell carcinoma	MOC1	MOC1e1	RU31562203_LZ5733	RU_MOC1e1_ifng_S10_R1_001	0	IFNg	IFNg	WT	NA	MOC1e1plusifng_600__LZ5733_S10_R1_001
Head and neck squamous cell carcinoma	MOC1	MOC1e1	RU31562203_LZ5733	RU_MOC1e1_S11_R1_001	0	IFNg	IFNg	WT	NA	MOC1e1plusifng_643_LZ5733_S11_R1_001
Head and neck squamous cell carcinoma	MOC1	MOC1e2	RU31562203_LZ5733	RU_MOC1e2_ifng_S14_R1_001	1	NA	no_treatment	WT	NA	MOC1e2_ifng_431_LZ5733_S14_R1_001
Head and neck squamous cell carcinoma	MOC1	MOC1e2	RU31562203_LZ5733	RU_MOC1e2_ifng_S13_R1_001	1	NA	no_treatment	WT	NA	MOC1e2_ifng_613_LZ5733_S13_R1_001
Head and neck squamous cell carcinoma	MOC1	MOC1e2	RU31562203_LZ5733	RU_MOC1e2_ifng_S15_R1_001	1	NA	no_treatment	WT	NA	MOC1e2_ifng_682_LZ5733_S15_R1_001
Head and neck squamous cell carcinoma	MOC1	MOC1e2	RU31562203_LZ5733	RU_MOC1e2_ifng_S16_R1_001	0	IFNg	IFNg	WT	NA	MOC1e2plusifng_665_LZ5733_S16_R1_001
Head and neck squamous cell carcinoma	MOC1	MOC1e2	RU31562203_LZ5733	RU_MOC1e2_ifng_S18_R1_001	0	IFNg	IFNg	WT	NA	MOC1e2plusifng_798_LZ5733_S18_R1_001
Head and neck squamous cell carcinoma	MOC1	MOC1e2	RU31562203_LZ5733	RU_MOC1e2_ifng_S17_R1_001	0	IFNg	IFNg	WT	NA	MOC1e2plusifng_900_LZ5733_S17_R1_001
Head and neck squamous cell carcinoma	MOC1	parental	RU31562203_LZ5733	RU_MOC1_ifng_S5_R1_001	0	IFNg	IFNg	WT	NA	MOC1plusifng_587_LZ5733_S5_R1_001
Head and neck squamous cell carcinoma	MOC1	parental	RU31562203_LZ5733	RU_MOC1_ifng_S6_R1_001	0	IFNg	IFNg	WT	NA	MOC1plusifng_660_LZ5733_S6_R1_001
Head and neck squamous cell carcinoma	MOC1	parental	RU31562203_LZ5733	RU_MOC1_ifng_S4_R1_001	0	IFNg	IFNg	WT	NA	MOC1plusifng_696_LZ5733_S4_R1_001
Head and neck squamous cell carcinoma	MOC22	parental	RU31562203	RU_MOC22_in_vitro_A2_M22no	1	NA	no_treatment	WT	NA	Ravi_MOC22_invitro_A2_M22no
Head and neck squamous cell carcinoma	MOC22	parental	RU31562203	RU_MOC22_in_vitro_A3_M22no	1	NA	no_treatment	WT	NA	Ravi_MOC22_invitro_A3_M22no
Head and neck squamous cell carcinoma	MOC22	parental	RU31562203	RU_MOC22_in_vitro_AI2_M22	0	IFNg	IFNg	WT	NA	Ravi_MOC22_invitro_AI2_M22
Head and neck squamous cell carcinoma	MOC22	parental	RU31562203	RU_MOC22_in_vitro_AI3_M22	0	IFNg	IFNg	WT	NA	Ravi_MOC22_invitro_AI3_M22
Head and neck squamous cell carcinoma	MOC2	parental	RU31562203	RU_MOC2_in_vitro_B1_M2no	1	NA	no_treatment	WT	NA	Ravi_MOC2_invitro_B1_M2no
Head and neck squamous cell carcinoma	MOC2	parental	RU31562203	RU_MOC2_in_vitro_B2_M2no	1	NA	no_treatment	WT	NA	Ravi_MOC2_invitro_B2_M2no
Head and neck squamous cell carcinoma	MOC2	parental	RU31562203	RU_MOC2_in_vitro_BI1_M2	0	IFNg	IFNg	WT	NA	Ravi_MOC2_invitro_BI1_M2
Head and neck squamous cell carcinoma	MOC2	parental	RU31562203	RU_MOC2_in_vitro_BI2_M2	0	IFNg	IFNg	WT	NA	Ravi_MOC2_invitro_BI2_M2
Head and neck squamous cell carcinoma	MOC2	parental	RU31562203	RU_MOC2_in_vitro_uninoc_1	1	NA	no_treatment	WT	NA	Ravi_MOC2_invitro_uninoc_1
Head and neck squamous cell carcinoma	MOC2	parental	RU31562203	RU_MOC2_in_vitro_uninoc_2	1	NA	no_treatment	WT	NA	Ravi_MOC2_invitro_uninoc_2
Head and neck squamous cell carcinoma	MOC2	parental	RU31562203	RU_MOC2_in_vitro_uninoc_3	1	NA	no_treatment	WT	NA	Ravi_MOC2_invitro_uninoc_3
Mammary carcinoma	4T1	parental	XW33589424	XW_Mouse1_USR17006871L_HM2KTBBXX	1	NA	no_treatment	WT	NA	Mouse1_USR17006871L_HM2KTBBXX
Mammary carcinoma	4T1	parental	XW33589424	XW_Mouse2_USR17006872L_HM2KTBBXX	1	NA	no_treatment	WT	NA	Mouse2_USR17006872L_HM2KTBBXX
Mammary carcinoma	4T1	parental	XW33589424	XW_Mouse3_USR17006873L_HM2KTBBXX	1	NA	no_treatment	WT	NA	Mouse3_USR17006873L_HM2KTBBXX
Mammary carcinoma	EMT6	parental	XW33589424	XW_Mouse4_USR17006874L_HM2KTBBXX	1	NA	no_treatment	WT	NA	Mouse4_USR17006874L_HM2KTBBXX
Mammary carcinoma	EMT6	parental	XW33589424	XW_Mouse6_USR17006876L_HM2KTBBXX	1	NA	no_treatment	WT	NA	Mouse6_USR17006876L_HM2KTBBXX
Mammary carcinoma	4T1	parental	XW33589424	XW_COP1_4T1_s1	1	NA	sgRosa26;	WT	NA	Shawn_COP1_4T1_s1
Mammary carcinoma	4T1	parental	XW33589424	XW_COP1_4T1_s10	0	IFNg	sgRosa26; IFNg;	WT	NA	Shawn_COP1_4T1_s10
Mammary carcinoma	4T1	parental	XW33589424	XW_COP1_4T1_s11	0	IFNg	sgCOP1; IFNg;	COP1_KO	NA	Shawn_COP1_4T1_s11
Mammary carcinoma	4T1	parental	XW33589424	XW_COP1_4T1_s12	0	IFNg	sgCOP1; IFNg;	COP1_KO	NA	Shawn_COP1_4T1_s12
Mammary carcinoma	4T1	parental	XW33589424	XW_COP1_4T1_s13	1	NA	no_treatment	WT	NA	Shawn_COP1_4T1_s13
Mammary carcinoma	4T1	parental	XW33589424	XW_COP1_4T1_s14	1	NA	no_treatment	WT	NA	Shawn_COP1_4T1_s14
Mammary carcinoma	4T1	parental	XW33589424	XW_COP1_4T1_s15	0	IFNg	IFNg	WT	NA	Shawn_COP1_4T1_s15
Mammary carcinoma	4T1	parental	XW33589424	XW_COP1_4T1_s16	0	IFNg	IFNg	WT	NA	Shawn_COP1_4T1_s16
Mammary carcinoma	EMT6	parental	XW33589424	XW_COP1_EMT6_nt_s17	1	NA	no_treatment	WT	NA	Shawn_COP1_EMT6_nt_s17
Mammary carcinoma	EMT6	parental	XW33589424	XW_COP1_EMT6_nt_s18	1	NA	no_treatment	WT	NA	Shawn_COP1_EMT6_nt_s18
Mammary carcinoma	EMT6	parental	XW33589424	XW_COP1_EMT6_ifng_s19	0	IFNg	IFNg	WT	NA	Shawn_COP1_EMT6_ifng_s19
Mammary carcinoma	EMT6	parental	XW33589424	XW_COP1_EMT6_ifng_s20	0	IFNg	IFNg	WT	NA	Shawn_COP1_EMT6_ifng_s20
Mammary adenocarcinoma	E0771	parental	XW33589424	XW_COP1_E0771_nt_s21	1	NA	no_treatment	WT	NA	Shawn_COP1_E0771_nt_s21
Mammary adenocarcinoma	E0771	parental	XW33589424	XW_COP1_E0771_nt_s22	1	NA	no_treatment	WT	NA	Shawn_COP1_E0771_nt_s22
Mammary adenocarcinoma	E0771	parental	XW33589424	XW_COP1_E0771_ifng_s23	0	IFNg	IFNg	WT	NA	Shawn_COP1_E0771_ifng_s23
Mammary adenocarcinoma	E0771	parental	XW33589424	XW_COP1_E0771_ifng_s24	0	IFNg	IFNg	WT	NA	Shawn_COP1_E0771_ifng_s24
Mammary carcinoma	4T1	parental	XW33589424	XW_COP1_4T1_s4	0	IFNg	sgRosa26; IFNg;	WT	NA	Shawn_COP1_4T1_s4
Mammary carcinoma	4T1	parental	XW33589424	XW_COP1_4T1_s5	0	IFNg	sgCOP1; IFNg	COP1_KO	NA	Shawn_COP1_4T1_s5
Mammary carcinoma	4T1	parental	XW33589424	XW_COP1_4T1_s6	0	IFNg	sgCOP1; IFNg	COP1_KO	NA	Shawn_COP1_4T1_s6
Mammary carcinoma	4T1	parental	XW33589424	XW_COP1_4T1_s7	1	NA	sgRosa26;	WT	NA	Shawn_COP1_4T1_s7
Colorectal carcinoma	1638N-T1	parental	GSE78696	GSM2072767	1	NA	no_treatment	WT	SRX1601922	SRX1601922
Colorectal carcinoma	1638N-T1	parental	GSE78696	GSM2072768	1	NA	no_treatment	WT	SRX1601923	SRX1601923
Colorectal carcinoma	1638N-T1	parental	GSE78696	GSM2072769	1	NA	no_treatment	WT	SRX1601924	SRX1601924
Colorectal carcinoma	CMT93	parental	GSE78696	GSM2072770	1	NA	no_treatment	WT	SRX1601925	SRX1601925
Colorectal carcinoma	CMT93	parental	GSE78696	GSM2072771	1	NA	no_treatment	WT	SRX1601926	SRX1601926
Colorectal carcinoma	CMT93	parental	GSE78696	GSM2072772	1	NA	no_treatment	WT	SRX1601927	SRX1601927
Melanoma	YUMM1.1	parental	GSE84264	GSM2230611	1	NA	no_treatment	WT	SRX1925784	SRX1925784
Melanoma	YUMM2.1	parental	GSE84264	GSM2230612	1	NA	no_treatment	WT	SRX1925785	SRX1925785
Melanoma	YUMM1.7	parental	GSE84264	GSM2230613	1	NA	no_treatment	WT	SRX1925786	SRX1925786
Melanoma	B16	B16F10	GSE85535	GSM2276599	1	NA	no_treatment	WT	SRX2015206	SRX2015206
Melanoma	B16	B16F10	GSE85535	GSM2276600	0	IFNg	IFNg	WT	SRX2015207	SRX2015207
Melanoma	B16	B16F10	GSE85535	GSM2276601	0	IFNg	IFNg	WT	SRX2015208	SRX2015208
Melanoma	B16	B16F10	GSE85535	GSM2276602	0	IFNg	IFNg	WT	SRX2015209	SRX2015209
Melanoma	B16	B16F10	GSE85535	GSM2276603	1	NA	no_treatment	WT	SRX2015210	SRX2015210
Melanoma	B16	B16F10	GSE85535	GSM2276604	1	NA	no_treatment	WT	SRX2015211	SRX2015211
Melanoma	B16	B16F10	GSE85535	GSM2276605	1	NA	no_treatment	WT	SRX2015212	SRX2015212
Neuroblastoma	Neuro-2a	parental	GSE87862	GSM2341994	1	NA	no_treatment	WT	SRX2239839	SRX2239839
Neuroblastoma	Neuro-2a	parental	GSE87862	GSM2341995	1	NA	no_treatment	WT	SRX2239840	SRX2239840
Colorectal carcinoma	MC38	parental	GSE93017	GSM2442608	1	NA	no_treatment	WT	SRX2452248	SRX2452248
Colorectal carcinoma	MC38	parental	GSE93017	GSM2442609	1	NA	no_treatment	WT	SRX2452249	SRX2452249
Glioblastoma multiforme	GL261	parental	GSE94239	GSM2471406	1	NA	no_treatment	WT	SRX2524291	SRX2524291
Glioblastoma multiforme	GL261	parental	GSE94239	GSM2471407	1	NA	no_treatment	WT	SRX2524292	SRX2524292
Glioblastoma multiforme	GL261	parental	GSE94239	GSM2471408	1	NA	no_treatment	WT	SRX2524293	SRX2524293
Mammary adenocarcinoma	M6	parental	GSE96641	GSM2537100	1	NA	vector_control	WT	SRX2642129	SRX2642129
Mammary adenocarcinoma	M6	parental	GSE96641	GSM2537101	1	NA	vector_control	WT	SRX2642130	SRX2642130
Mammary adenocarcinoma	M6	parental	GSE96641	GSM2537102	1	NA	vector_control	WT	SRX2642131	SRX2642131
Mammary adenocarcinoma	M6	parental	GSE96641	GSM2537103	1	NA	vector_control	WT	SRX2642132	SRX2642132
Glioblastoma multiforme	GL261	parental	GSE97975	GSM2584515	1	NA	no_treatment	WT	SRX2745954	SRX2745954
Lung carcinoma	LLC	parental	GSE97975	GSM2584516	1	NA	no_treatment	WT	SRX2745955	SRX2745955
Mammary carcinoma	4T1	parental	GSE100403	GSM2680357	1	NA	sh_control	WT	SRX2949725	SRX2949725
Mammary carcinoma	4T1	parental	GSE100403	GSM2680358	1	NA	sh_control	WT	SRX2949726	SRX2949726
Mammary carcinoma	4T1	parental	GSE100403	GSM2680359	1	NA	sh_control	WT	SRX2949727	SRX2949727
Lung carcinoma	LLC	parental	GSE103548	GSM2773449	1	NA	no_treatment	WT	SRX3163921	SRX3163921
Lung carcinoma	LLC	parental	GSE103548	GSM2773450	1	NA	no_treatment	WT	SRX3163922	SRX3163922
Lung carcinoma	LLC	parental	GSE103548	GSM2773451	1	NA	no_treatment	WT	SRX3163923	SRX3163923
Lung carcinoma	LLC	parental	GSE103548	GSM2773452	1	NA	no_treatment	WT	SRX3163924	SRX3163924
Lung adenocarcinoma	MLE12	parental	GSE103548	GSM2773453	1	NA	no_treatment	WT	SRX3163925	SRX3163925
Lung adenocarcinoma	MLE12	parental	GSE103548	GSM2773454	1	NA	no_treatment	WT	SRX3163926	SRX3163926
Lung adenocarcinoma	MLE12	parental	GSE103548	GSM2773455	1	NA	no_treatment	WT	SRX3163927	SRX3163927
Lung adenocarcinoma	MLE12	parental	GSE103548	GSM2773456	1	NA	no_treatment	WT	SRX3163928	SRX3163928
Mammary carcinoma	4T1	parental	GSE104264	GSM2793843	1	NA	no_treatment	WT	SRX3216946	SRX3216946
Mammary carcinoma	4T1	parental	GSE104264	GSM2793844	1	NA	no_treatment	WT	SRX3216947	SRX3216947
Mammary carcinoma	4T1	parental	GSE104264	GSM2793845	1	NA	no_treatment	WT	SRX3216948	SRX3216948
Hepatocellular carcinoma	Hepa-1c1c7	parental	GSE49571	GSM1201948	1	NA	vehicle	WT	SRX331858	SRX331858
Hepatocellular carcinoma	Hepa-1c1c7	parental	GSE49571	GSM1201949	1	NA	vehicle	WT	SRX331859	SRX331859
Hepatocellular carcinoma	Hepa-1c1c7	parental	GSE49571	GSM1201962	1	NA	vehicle	WT	SRX331872	SRX331872
Melanoma	B16	B16F10.9	GSE106390	GSM2837055	1	NA	no_treatment	WT	SRX3349226	SRX3349226
Melanoma	B16	B16F10.9	GSE106390	GSM2837056	1	NA	no_treatment	WT	SRX3349227	SRX3349227
Melanoma	B16	B16F10.9	GSE106390	GSM2837057	1	NA	no_treatment	WT	SRX3349228	SRX3349228
Melanoma	B16	B16F10.9	GSE106390	GSM2837058	0	IFNg	IFNg	WT	SRX3349229	SRX3349229
Melanoma	B16	B16F10.9	GSE106390	GSM2837059	0	IFNg	IFNg	WT	SRX3349230	SRX3349230
Melanoma	B16	B16F10.9	GSE106390	GSM2837060	0	IFNg	IFNg	WT	SRX3349231	SRX3349231
Hepatocellular carcinoma	Hepa1-6	parental	GSE106975	GSM2858671	1	NA	sh_control	WT	SRX3398424	SRX3398424
Hepatocellular carcinoma	Hepa1-6	parental	GSE106975	GSM2858672	1	NA	sh_control	WT	SRX3398425	SRX3398425
Hepatocellular carcinoma	Hepa1-6	parental	GSE106975	GSM2858674	1	NA	sh_control	WT	SRX3398427	SRX3398427
Neuroblastoma	Neuro-2a	parental	GSE106999	GSM2859263	1	NA	no_treatment	WT	SRX3398978	SRX3398978
Neuroblastoma	Neuro-2a	parental	GSE106999	GSM2859264	1	NA	no_treatment	WT	SRX3398979	SRX3398979
Melanoma	B16	B16F10	GSE107670	GSM2875517	1	NA	no_treatment	WT	SRX3442487	SRX3442487
Melanoma	B16	B16F10	GSE107670	GSM2875518	1	NA	no_treatment	WT	SRX3442488	SRX3442488
Melanoma	B16	B16F10	GSE107670	GSM2875519	1	NA	no_treatment	WT	SRX3442489	SRX3442489
Melanoma	B16	B16F10	GSE107670	GSM2875529	0	IFNg	IFNg	WT	SRX3442499	SRX3442499
Melanoma	B16	B16F10	GSE107670	GSM2875530	0	IFNg	IFNg	WT	SRX3442500	SRX3442500
Melanoma	B16	B16F10	GSE107670	GSM2875531	0	IFNg	IFNg	WT	SRX3442501	SRX3442501
Melanoma	B16	B16F1	GSE109268	GSM2936318	1	NA	no_treatment	WT	SRX3585689	SRX3585689
Melanoma	S91-M3	parental	GSE109268	GSM2936319	1	NA	no_treatment	WT	SRX3585690	SRX3585690
Mammary carcinoma	4T1	parental	GSE109268	GSM2936320	1	NA	no_treatment	WT	SRX3585691	SRX3585691
Mammary carcinoma	4T1	parental	GSE109725	GSM2949450	1	NA	plasmid_control	WT	SRX3603619	SRX3603619
Mammary carcinoma	4T1	parental	GSE109725	GSM2949451	1	NA	plasmid_control	WT	SRX3603620	SRX3603620
Mammary carcinoma	4T1	parental	GSE109725	GSM2949452	1	NA	plasmid_control	WT	SRX3603621	SRX3603621
Mammary carcinoma	4T1	parental	GSE109798	GSM2970149	1	NA	no_treatment	WT	SRX3626586	SRX3626586
Mammary carcinoma	4T1	parental	GSE109798	GSM2970150	1	NA	no_treatment	WT	SRX3626587	SRX3626587
Mammary carcinoma	4T1	parental	GSE109798	GSM2970151	1	NA	no_treatment	WT	SRX3626588	SRX3626588
Mammary carcinoma	4T1	parental	GSE109798	GSM2970152	1	NA	no_treatment	WT	SRX3626589	SRX3626589
Mammary carcinoma	4T1	parental	GSE109798	GSM2970153	1	NA	no_treatment	WT	SRX3626590	SRX3626590
Mammary carcinoma	4T1	parental	GSE109798	GSM2970154	1	NA	no_treatment	WT	SRX3626591	SRX3626591
Melanoma	B16	parental	GSE110708	GSM3014868	0	IFNb	IFNb; gRNA_control;	WT	SRX3713112	SRX3713112
Melanoma	B16	parental	GSE110708	GSM3014869	0	IFNb	IFNb; gRNA_control;	WT	SRX3713113	SRX3713113
Melanoma	B16	parental	GSE110708	GSM3014870	0	IFNb	IFNb; gRNA_control;	WT	SRX3713114	SRX3713114
Melanoma	B16	parental	GSE110708	GSM3014871	1	NA	gRNA_control;	WT	SRX3713115	SRX3713115
Melanoma	B16	parental	GSE110708	GSM3014872	1	NA	gRNA_control;	WT	SRX3713116	SRX3713116
Melanoma	B16	parental	GSE110708	GSM3014873	1	NA	gRNA_control;	WT	SRX3713117	SRX3713117
Mammary carcinoma	4T1	parental	GSE110770	GSM3016433	1	NA	no_treatment	WT	SRX3720537	SRX3720537
Mammary carcinoma	4T1	parental	GSE110912	GSM3018726	1	NA	no_treatment	WT	SRX3729614	SRX3729614
Mammary carcinoma	4T1	parental	GSE110912	GSM3018728	1	NA	no_treatment	WT	SRX3729615	SRX3729615
Mammary carcinoma	4T1	parental	GSE110912	GSM3018733	1	NA	no_treatment	WT	SRX3729616	SRX3729616
Mammary carcinoma	4T1	parental	GSE110912	GSM3018738	0	TGFb1	TGFb1	WT	SRX3729617	SRX3729617
Mammary carcinoma	4T1	parental	GSE110912	GSM3018741	0	TGFb1	TGFb1	WT	SRX3729618	SRX3729618
Mammary carcinoma	4T1	parental	GSE110912	GSM3018744	0	TGFb1	TGFb1	WT	SRX3729619	SRX3729619
T-cell lymphoma	EL4	parental	GSE111092	GSM3022105	1	NA	no_treatment	WT	SRX3741359	SRX3741359
Colorectal carcinoma	CT26	parental	GSE111092	GSM3022106	1	NA	no_treatment	WT	SRX3741360	SRX3741360
Teratocarcinoma	F9	parental	GSE111145	GSM3024019	1	NA	sh_control	WT	SRX3744085	SRX3744085
Teratocarcinoma	F9	parental	GSE111145	GSM3024023	1	NA	no_treatment	WT	SRX3744089	SRX3744089
Ovarian carcinoma	ID8	ID8-P0	GSE111630	GSM3035973	1	NA	no_treatment	WT	SRX3778517	SRX3778517
Ovarian carcinoma	ID8	ID8-P0	GSE111630	GSM3035974	1	NA	no_treatment	WT	SRX3778518	SRX3778518
Ovarian carcinoma	ID8	ID8-PW2	GSE111630	GSM3035975	1	NA	no_treatment	WT	SRX3778519	SRX3778519
Ovarian carcinoma	ID8	ID8-PW2	GSE111630	GSM3035976	1	NA	no_treatment	WT	SRX3778520	SRX3778520
Mammary carcinoma	4T1	parental	GSE112038	GSM3053708	1	NA	no_treatment	WT	SRX3817297	SRX3817297
Mammary carcinoma	4T1	parental	GSE112038	GSM3053709	1	NA	no_treatment	WT	SRX3817298	SRX3817298
Mammary carcinoma	4T1	parental	GSE112038	GSM3053710	1	NA	no_treatment	WT	SRX3817299	SRX3817299
Mammary carcinoma	4T1	parental	GSE112038	GSM3053711	1	NA	no_treatment	WT	SRX3817300	SRX3817300
Mammary carcinoma	4T1	parental	GSE112038	GSM3053712	1	NA	no_treatment	WT	SRX3817301	SRX3817301
Mammary carcinoma	4T1	parental	GSE112038	GSM3053713	1	NA	no_treatment	WT	SRX3817302	SRX3817302
Colorectal carcinoma	MC38	parental	GSE112251	GSM3062957	1	NA	gRNA_control;	WT	SRX3837126	SRX3837126
Colorectal carcinoma	MC38	parental	GSE112251	GSM3062958	1	NA	gRNA_control;	WT	SRX3837127	SRX3837127
Colorectal carcinoma	MC38	parental	GSE112251	GSM3062959	1	NA	gRNA_control;	WT	SRX3837128	SRX3837128
Colorectal carcinoma	MC38	parental	GSE112251	GSM3062960	1	NA	gRNA_control;	WT	SRX3837129	SRX3837129
Colorectal carcinoma	MC38	parental	GSE112251	GSM3062965	0	TNFa	gRNA_control; TNFa;	WT	SRX3837134	SRX3837134
Colorectal carcinoma	MC38	parental	GSE112251	GSM3062966	0	TNFa	gRNA_control; TNFa;	WT	SRX3837135	SRX3837135
Colorectal carcinoma	MC38	parental	GSE112251	GSM3062967	0	TNFa	gRNA_control; TNFa;	WT	SRX3837136	SRX3837136
Colorectal carcinoma	MC38	parental	GSE112251	GSM3062968	0	TNFa	gRNA_control; TNFa;	WT	SRX3837137	SRX3837137
Colorectal carcinoma	MC38	parental	GSE112251	GSM3062973	0	TNFa	gRNA_control; TNFa;	WT	SRX3837142	SRX3837142
Colorectal carcinoma	MC38	parental	GSE112251	GSM3062974	0	TNFa	gRNA_control; TNFa;	WT	SRX3837143	SRX3837143
Colorectal carcinoma	MC38	parental	GSE112251	GSM3062975	0	TNFa	gRNA_control; TNFa;	WT	SRX3837144	SRX3837144
Colorectal carcinoma	MC38	parental	GSE112251	GSM3062976	0	TNFa	gRNA_control; TNFa;	WT	SRX3837145	SRX3837145
Colorectal carcinoma	MC38	parental	GSE112252	GSM3062986	0	TNFa	TNFa	OVA	SRX3837155	SRX3837155
Colorectal carcinoma	MC38	parental	GSE112252	GSM3062988	0	TNFa	TNFa	OVA	SRX3837157	SRX3837157
Colorectal carcinoma	MC38	parental	GSE112252	GSM3062990	0	IFNg	IFNg	OVA	SRX3837159	SRX3837159
Colorectal carcinoma	MC38	parental	GSE112252	GSM3062992	0	IFNg	IFNg	OVA	SRX3837161	SRX3837161
Colorectal carcinoma	MC38	parental	GSE112252	GSM3062994	0	IFNg_TNFa	IFNg; TNFa	OVA	SRX3837163	SRX3837163
Colorectal carcinoma	MC38	parental	GSE112252	GSM3062996	0	IFNg_TNFa	IFNg; TNFa	OVA	SRX3837165	SRX3837165
Colorectal carcinoma	CT26	parental	GSE53001	GSM1280019	1	NA	no_treatment	WT	SRX387240	SRX387240
Colorectal carcinoma	CT26	parental	GSE53001	GSM1280020	1	NA	no_treatment	WT	SRX387241	SRX387241
Bladder carcinoma	BBN963	parental	GSE112973	GSM3092553	1	NA	no_treatment	WT	SRX3923614	SRX3923614
Bladder carcinoma	MB49	parental	GSE112973	GSM3092557	1	NA	no_treatment	WT	SRX3923618	SRX3923618
Bladder carcinoma	UPPL1541	parental	GSE112973	GSM3092558	1	NA	no_treatment	WT	SRX3923619	SRX3923619
Mammary carcinoma	4T1	parental	GSE115232	GSM3171729	1	NA	no_treatment	WT	SRX4153899	SRX4153899
Mammary carcinoma	4T1	parental	GSE115232	GSM3171730	1	NA	no_treatment	WT	SRX4153900	SRX4153900
Melanoma	B16	B16F10	GSE117074	GSM3270750	1	NA	vehicle	WT	SRX4388748	SRX4388748
Melanoma	B16	B16F10	GSE117074	GSM3270752	1	NA	vehicle	WT	SRX4388749	SRX4388749
Melanoma	B16	B16F10	GSE117074	GSM3270754	1	NA	vehicle	WT	SRX4388750	SRX4388750
Melanoma	B16	B16F10	GSE119673	GSM3380679	1	NA	no_treatment	WT	SRX4659167	SRX4659167
Melanoma	B16	B16F10	GSE119673	GSM3380680	1	NA	no_treatment	WT	SRX4659168	SRX4659168
Mammary carcinoma	4T1	parental	GSE85353	GSM3385923	1	NA	vehicle	WT	SRX4673491	SRX4673491
Mammary carcinoma	4T1	parental	GSE85353	GSM3385924	1	NA	vehicle	WT	SRX4673492	SRX4673492
Mammary carcinoma	4T1	parental	GSE85353	GSM3385925	1	NA	vehicle	WT	SRX4673493	SRX4673493
Mammary carcinoma	4T1	parental	GSE85353	GSM3385926	1	NA	vehicle	WT	SRX4673494	SRX4673494
Mammary carcinoma	4T1	parental	GSE85353	GSM3385927	1	NA	vehicle	WT	SRX4673495	SRX4673495
Mammary carcinoma	4T1	parental	GSE85353	GSM3385928	1	NA	vehicle	WT	SRX4673496	SRX4673496
Mammary carcinoma	4T1	parental	GSE85353	GSM3385947	1	NA	vehicle	WT	SRX4673515	SRX4673515
Mammary carcinoma	4T1	parental	GSE85353	GSM3385948	1	NA	vehicle	WT	SRX4673516	SRX4673516
Mammary carcinoma	4T1	parental	GSE85353	GSM3385949	1	NA	vehicle	WT	SRX4673517	SRX4673517
Mammary carcinoma	4T1	parental	GSE85353	GSM3385950	1	NA	vehicle	WT	SRX4673518	SRX4673518
Mammary carcinoma	4T1	parental	GSE85353	GSM3385951	1	NA	vehicle	WT	SRX4673519	SRX4673519
Mammary carcinoma	4T1	parental	GSE85353	GSM3385952	1	NA	vehicle	WT	SRX4673520	SRX4673520
Mammary carcinoma	4T1	parental	GSE85353	GSM3385953	1	NA	vehicle	WT	SRX4673521	SRX4673521
Mammary carcinoma	4T1	parental	GSE85353	GSM3385954	1	NA	vehicle	WT	SRX4673522	SRX4673522
Mammary carcinoma	4T1	parental	GSE85353	GSM3385955	1	NA	vehicle	WT	SRX4673523	SRX4673523
Mammary carcinoma	4T1	parental	GSE85353	GSM3385956	1	NA	vehicle	WT	SRX4673524	SRX4673524
Mammary carcinoma	4T1	parental	GSE85353	GSM3385957	1	NA	vehicle	WT	SRX4673525	SRX4673525
Mammary carcinoma	4T1	parental	GSE85353	GSM3385958	1	NA	vehicle	WT	SRX4673526	SRX4673526
Mammary carcinoma	4T1	parental	GSE122378	GSM3465262	1	NA	gRNA_control	WT	SRX4999350	SRX4999350
Mammary carcinoma	4T1	parental	GSE122378	GSM3465263	1	NA	gRNA_control	WT	SRX4999351	SRX4999351
Mammary carcinoma	4T1	parental	GSE122378	GSM3465264	1	NA	gRNA_control	WT	SRX4999352	SRX4999352
Melanoma	B16	parental	GSE122789	GSM3485413	1	NA	no_treatment	WT	SRX5043410	SRX5043410
Melanoma	B16	B16BL6	GSE122789	GSM3485414	1	NA	no_treatment	WT	SRX5043411	SRX5043411
Mammary cancer, NOS	KPB25L	parental	GSE124821	GSM3554678	1	NA	no_treatment	WT	SRX5100661	SRX5100661
Mammary cancer, NOS	T11	parental	GSE124821	GSM3554846	1	NA	no_treatment	WT	SRX5100678	SRX5100678
Mammary cancer, NOS	T11	parental	GSE124821	GSM3554948	1	NA	no_treatment	WT	SRX5100679	SRX5100679
Mammary cancer, NOS	T11	parental	GSE124821	GSM3554845	1	NA	no_treatment	WT	SRX5100682	SRX5100682
Mammary cancer, NOS	T11	T11-Apobec	GSE124821	GSM3554844	1	NA	no_treatment	WT	SRX5100683	SRX5100683
Mammary cancer, NOS	T11	T11-Apobec	GSE124821	GSM3554949	1	NA	no_treatment	WT	SRX5100685	SRX5100685
Mammary cancer, NOS	KPB25L	parental	GSE124821	GSM3554723	1	NA	no_treatment	WT	SRX5100726	SRX5100726
Mammary cancer, NOS	KPB25L	parental	GSE124821	GSM3554947	1	NA	no_treatment	WT	SRX5100727	SRX5100727
Mammary cancer, NOS	KPB25L	KPB25L-Apobec	GSE124821	GSM3554937	1	NA	no_treatment	WT	SRX5100742	SRX5100742
Mammary cancer, NOS	KPB25L	KPB25L-UV	GSE124821	GSM3554938	1	NA	no_treatment	WT	SRX5100743	SRX5100743
Mammary cancer, NOS	T11	T11-UV	GSE124821	GSM3554939	1	NA	no_treatment	WT	SRX5100744	SRX5100744
Mammary cancer, NOS	KPB25L	KPB25L-Apobec	GSE124821	GSM3554679	1	NA	no_treatment	WT	SRX5100815	SRX5100815
Teratocarcinoma	F9	parental	GSE56893	GSM1370746	1	NA	vehicle	WT	SRX520478	SRX520478
Teratocarcinoma	F9	parental	GSE56893	GSM1370751	1	NA	vehicle	WT	SRX520483	SRX520483
T-cell lymphoma	EL4	parental	GSE125384	GSM3573164	1	NA	no_treatment	WT	SRX5273560	SRX5273560
T-cell lymphoma	EL4	parental	GSE125384	GSM3573165	1	NA	no_treatment	WT	SRX5273561	SRX5273561
Prostate adenocarcinoma	CE1-4	parental	GSE126159	GSM3592433	1	NA	no_treatment	WT	SRX5342097	SRX5342097
Mammary adenocarcinoma	Py8119	parental	GSE126606	GSM3609614	1	NA	no_treatment	WT	SRX5382047	SRX5382047
Mammary adenocarcinoma	Py8119	parental	GSE126606	GSM3609615	1	NA	no_treatment	WT	SRX5382048	SRX5382048
Melanoma	B16	B16F10	GSE127252	GSM3633209	1	NA	vehicle	WT	SRX5439488	SRX5439488
Melanoma	B16	B16F10	GSE127252	GSM3633210	1	NA	vehicle	WT	SRX5439489	SRX5439489
Melanoma	B16	B16F10	GSE127252	GSM3633211	1	NA	vehicle	WT	SRX5439490	SRX5439490
Ovarian carcinoma	ID8	parental	GSE129097	GSM3693233	1	NA	no_treatment	WT	SRX5611014	SRX5611014
Ovarian carcinoma	ID8	parental	GSE129097	GSM3693234	1	NA	no_treatment	WT	SRX5611015	SRX5611015
Ovarian carcinoma	ID8	parental	GSE129097	GSM3693235	1	NA	no_treatment	WT	SRX5611016	SRX5611016
Ovarian carcinoma	KMF	parental	GSE129097	GSM3693236	1	NA	no_treatment	WT	SRX5611017	SRX5611017
Ovarian carcinoma	KMF	parental	GSE129097	GSM3693237	1	NA	no_treatment	WT	SRX5611018	SRX5611018
Ovarian carcinoma	KMF	parental	GSE129097	GSM3693238	1	NA	no_treatment	WT	SRX5611019	SRX5611019
Mammary carcinoma	4T1	parental	GSE129858	GSM3723654	1	NA	sh_control	WT	SRX5692211	SRX5692211
Mammary carcinoma	4T1	parental	GSE129858	GSM3723655	1	NA	sh_control	WT	SRX5692212	SRX5692212
Mammary carcinoma	4T1	parental	GSE129858	GSM3723656	1	NA	sh_control	WT	SRX5692213	SRX5692213
Mammary carcinoma	4T1	parental	GSE129858	GSM3723657	1	NA	sh_control	WT	SRX5692214	SRX5692214
Melanoma	B16	B16F1	GSE130697	GSM3747849	1	NA	no_treatment	WT	SRX5786136	SRX5786136
Melanoma	B16	B16F1	GSE130697	GSM3747850	1	NA	no_treatment	WT	SRX5786137	SRX5786137
Melanoma	B16	B16F1	GSE130697	GSM3747851	1	NA	no_treatment	WT	SRX5786138	SRX5786138
Melanoma	B16	B16F1	GSE130697	GSM3747852	1	NA	no_treatment	WT	SRX5786139	SRX5786139
Mammary carcinoma	Mvt1	parental	GSE130900	GSM3755956	1	NA	sh_control	WT	SRX5807110	SRX5807110
Mammary carcinoma	Mvt1	parental	GSE130900	GSM3755957	1	NA	sh_control	WT	SRX5807111	SRX5807111
Mammary carcinoma	Mvt1	parental	GSE130900	GSM3755958	1	NA	sh_control	WT	SRX5807112	SRX5807112
Lung carcinoma	LLC	parental	GSE131271	GSM3768310	1	NA	sh_control	WT	SRX5836773	SRX5836773
Lung carcinoma	LLC	parental	GSE131271	GSM3768311	1	NA	sh_control	WT	SRX5836774	SRX5836774
Lung carcinoma	LLC	parental	GSE131271	GSM3768312	1	NA	sh_control	WT	SRX5836775	SRX5836775
Prostate adenocarcinoma	Pten-Smad4	parental	GSE131828	GSM3820343	1	NA	no_treatment	WT	SRX5884287	SRX5884287
Prostate adenocarcinoma	Pten-Smad4	parental	GSE131828	GSM3820344	1	NA	no_treatment	WT	SRX5884288	SRX5884288
Prostate adenocarcinoma	Pten-Smad4	parental	GSE131828	GSM3820345	1	NA	no_treatment	WT	SRX5884289	SRX5884289
Prostate carcinoma	RM-1	parental	GSE131828	GSM3820346	1	NA	no_treatment	WT	SRX5884290	SRX5884290
Prostate carcinoma	RM-1	parental	GSE131828	GSM3820347	1	NA	no_treatment	WT	SRX5884291	SRX5884291
Prostate carcinoma	RM-1	parental	GSE131828	GSM3820348	1	NA	no_treatment	WT	SRX5884292	SRX5884292
Mammary carcinoma	4T1	parental	GSE132568	GSM3874952	1	NA	no_treatment	WT	SRX6044528	SRX6044528
Mammary carcinoma	4T1	parental	GSE132568	GSM3874953	1	NA	no_treatment	WT	SRX6044529	SRX6044529
Mammary carcinoma	4T1	parental	GSE132568	GSM3874954	1	NA	no_treatment	WT	SRX6044530	SRX6044530
Hepatocellular carcinoma	Hepa1-6	parental	GSE134246	GSM3940432	1	NA	si_control	WT	SRX6440813	SRX6440813
Hepatocellular carcinoma	Hepa1-6	parental	GSE134246	GSM3940433	1	NA	si_control	WT	SRX6440814	SRX6440814
Hepatocellular carcinoma	Hepa1-6	parental	GSE134246	GSM3940434	1	NA	si_control	WT	SRX6440815	SRX6440815
Melanoma	B16	B16F10	GSE134261	GSM3940689	1	NA	no_treatment	WT	SRX6441485	SRX6441485
Melanoma	B16	B16F10	GSE134261	GSM3940690	1	NA	no_treatment	WT	SRX6441486	SRX6441486
Melanoma	B16	B16F10	GSE134261	GSM3940691	1	NA	no_treatment	WT	SRX6441487	SRX6441487
Melanoma	B16	B16F1	GSE134296	GSM3941574	1	NA	no_treatment	WT	SRX6445021	SRX6445021
Melanoma	B16	B16F1	GSE134296	GSM3941575	1	NA	no_treatment	WT	SRX6445022	SRX6445022
Melanoma	B16	B16F1	GSE134296	GSM3941576	1	NA	no_treatment	WT	SRX6445023	SRX6445023
Melanoma	B16	B16F1	GSE134296	GSM3941577	1	NA	no_treatment	WT	SRX6445024	SRX6445024
Melanoma	B16	B16F1	GSE134296	GSM3941578	1	NA	no_treatment	WT	SRX6445025	SRX6445025
Colorectal carcinoma	CT26	parental	GSE134510	GSM3954692	1	NA	no_treatment	WT	SRX6468525	SRX6468525
Colorectal carcinoma	CT26	parental	GSE134510	GSM3954693	1	NA	no_treatment	WT	SRX6468526	SRX6468526
Colorectal carcinoma	CT26	parental	GSE134510	GSM3954694	1	NA	no_treatment	WT	SRX6468527	SRX6468527
Colorectal carcinoma	CT26	parental	GSE134510	GSM3954695	1	NA	no_treatment	WT	SRX6468528	SRX6468528
Mammary carcinoma	4T1	parental	GSE134787	GSM3968756	1	NA	no_treatment	WT	SRX6579654	SRX6579654
Mesothelioma	AB22	parental	GSE134795	GSM3970404	1	NA	sh_control	WT	SRX6581646	SRX6581646
Mesothelioma	AB22	parental	GSE134795	GSM3970405	1	NA	sh_control	WT	SRX6581647	SRX6581647
Mesothelioma	AB22	parental	GSE134795	GSM3970406	1	NA	sh_control	WT	SRX6581648	SRX6581648
Mastocytoma	P815	parental	GSE136619	GSM4053080	1	NA	no_treatment	WT	SRX6778004	SRX6778004
Pancreatic ductal adenocarcinoma	Panc02	parental	GSE137382	GSM4077903	1	NA	no_treatment	WT	SRX6841561	SRX6841561
Pancreatic ductal adenocarcinoma	Panc02	parental	GSE137382	GSM4077912	1	NA	no_treatment	WT	SRX6841570	SRX6841570
Colorectal carcinoma	CT26	parental	GSE60647	GSM1484190	1	NA	no_treatment	WT	SRX685182	SRX685182
Colorectal carcinoma	CT26	parental	GSE60647	GSM1484191	1	NA	no_treatment	WT	SRX685183	SRX685183
Colorectal carcinoma	CT26	parental	GSE60647	GSM1484192	1	NA	no_treatment	WT	SRX685184	SRX685184
Colorectal carcinoma	CT26	parental	GSE60647	GSM1484193	1	NA	no_treatment	WT	SRX685185	SRX685185
Mammary carcinoma	4T1	parental	GSE137757	GSM4086596	1	NA	mock infected	WT	SRX6875238	SRX6875238
Mammary carcinoma	4T1	parental	GSE137757	GSM4086604	1	NA	mock infected	WT	SRX6875246	SRX6875246
Follicular dendritic cell sarcoma (B lymphocyte)	A20	parental	GSE60927	GSM1493813	1	NA	no_treatment	WT	SRX689966	SRX689966
Plasmacytoma	MPC-11	parental	GSE60927	GSM1493814	1	NA	no_treatment	WT	SRX689967	SRX689967
Mammary carcinoma	67NR	parental	GSE138026	GSM4096927	1	NA	vehicle	WT	SRX6907081	SRX6907081
Mammary carcinoma	4T1	parental	GSE138026	GSM4096929	1	NA	vehicle	WT	SRX6907083	SRX6907083
Mammary carcinoma	67NR	parental	GSE138026	GSM4096931	1	NA	vehicle	WT	SRX6907085	SRX6907085
Mammary carcinoma	4T1	parental	GSE138026	GSM4096933	1	NA	vehicle	WT	SRX6907087	SRX6907087
Mammary carcinoma	67NR	parental	GSE138026	GSM4096935	1	NA	vehicle	WT	SRX6907089	SRX6907089
Mammary carcinoma	4T1	parental	GSE138026	GSM4096937	1	NA	vehicle	WT	SRX6907091	SRX6907091
Mammary carcinoma	67NR	parental	GSE138026	GSM4096939	1	NA	vehicle	WT	SRX6907093	SRX6907093
Mammary carcinoma	4T1	parental	GSE138026	GSM4096941	1	NA	vehicle	WT	SRX6907095	SRX6907095
T-cell lymphoma	EL4	parental	GSE138165	GSM4101101	1	NA	no_treatment	WT	SRX6923597	SRX6923597
T-cell lymphoma	EL4	parental	GSE138165	GSM4101102	1	NA	no_treatment	WT	SRX6923598	SRX6923598
Follicular dendritic cell sarcoma (B lymphocyte)	A20	parental	GSE139536	GSM4143266	1	NA	no_treatment	WT	SRX7069157	SRX7069157
Follicular dendritic cell sarcoma (B lymphocyte)	A20	parental	GSE139536	GSM4143267	1	NA	no_treatment	WT	SRX7069158	SRX7069158
Follicular dendritic cell sarcoma (B lymphocyte)	A20	parental	GSE139536	GSM4143268	1	NA	no_treatment	WT	SRX7069159	SRX7069159
Neuroblastoma	Neuro-2a	parental	GSE140357	GSM4159921	1	NA	no_treatment	WT	SRX7135919	SRX7135919
Neuroblastoma	Neuro-2a	parental	GSE140357	GSM4159922	1	NA	no_treatment	WT	SRX7135920	SRX7135920
Neuroblastoma	Neuro-2a	parental	GSE140357	GSM4159923	1	NA	no_treatment	WT	SRX7135921	SRX7135921
Mammary carcinoma	4T1	parental	GSE142169	GSM4221935	1	NA	gRNA_control	WT	SRX7396626	SRX7396626
Mammary carcinoma	4T1	parental	GSE142169	GSM4221936	1	NA	gRNA_control	WT	SRX7396627	SRX7396627
Colorectal carcinoma	MC38	parental	GSE143700	GSM4272852	1	NA	no_treatment	WT	SRX7566264	SRX7566264
Colorectal carcinoma	MC38	parental	GSE143700	GSM4272853	1	NA	no_treatment	WT	SRX7566265	SRX7566265
Colorectal carcinoma	MC38	parental	GSE143700	GSM4272851	1	NA	no_treatment	WT	SRX7566288	SRX7566288
Mammary carcinoma	4T1	Clone_A	GSE63180	GSM1543465	1	NA	no_treatment	WT	SRX757403	SRX757403
Mammary carcinoma	4T1	Clone_A	GSE63180	GSM1543466	1	NA	no_treatment	WT	SRX757404	SRX757404
Mammary carcinoma	4T1	Clone_B	GSE63180	GSM1543467	1	NA	no_treatment	WT	SRX757405	SRX757405
Mammary carcinoma	4T1	Clone_B	GSE63180	GSM1543468	1	NA	no_treatment	WT	SRX757406	SRX757406
Mammary carcinoma	4T1	Clone 4T1-C	GSE63180	GSM1543469	1	NA	no_treatment	WT	SRX757407	SRX757407
Mammary carcinoma	4T1	Clone 4T1-C	GSE63180	GSM1543470	1	NA	no_treatment	WT	SRX757408	SRX757408
Mammary carcinoma	4T1	Clone 4T1-D	GSE63180	GSM1543471	1	NA	no_treatment	WT	SRX757409	SRX757409
Mammary carcinoma	4T1	Clone 4T1-D	GSE63180	GSM1543472	1	NA	no_treatment	WT	SRX757410	SRX757410
Mammary carcinoma	4T1	Clone 4T1-E	GSE63180	GSM1543473	1	NA	no_treatment	WT	SRX757411	SRX757411
Mammary carcinoma	4T1	Clone 4T1-E	GSE63180	GSM1543474	1	NA	no_treatment	WT	SRX757412	SRX757412
Mammary carcinoma	4T1	Clone 4T1-F	GSE63180	GSM1543475	1	NA	no_treatment	WT	SRX757413	SRX757413
Mammary carcinoma	4T1	Clone 4T1-F	GSE63180	GSM1543476	1	NA	no_treatment	WT	SRX757414	SRX757414
Mammary carcinoma	4T1	Clone 4T1-G	GSE63180	GSM1543477	1	NA	no_treatment	WT	SRX757415	SRX757415
Mammary carcinoma	4T1	Clone 4T1-G	GSE63180	GSM1543478	1	NA	no_treatment	WT	SRX757416	SRX757416
Mammary carcinoma	4T1	Clone 4T1-H	GSE63180	GSM1543479	1	NA	no_treatment	WT	SRX757417	SRX757417
Mammary carcinoma	4T1	Clone 4T1-H	GSE63180	GSM1543480	1	NA	no_treatment	WT	SRX757418	SRX757418
Mammary carcinoma	4T1	Clone 4T1-I	GSE63180	GSM1543481	1	NA	no_treatment	WT	SRX757419	SRX757419
Mammary carcinoma	4T1	Clone 4T1-I	GSE63180	GSM1543482	1	NA	no_treatment	WT	SRX757420	SRX757420
Mammary carcinoma	4T1	Clone 4T1-J	GSE63180	GSM1543483	1	NA	no_treatment	WT	SRX757421	SRX757421
Mammary carcinoma	4T1	Clone 4T1-J	GSE63180	GSM1543484	1	NA	no_treatment	WT	SRX757422	SRX757422
Mammary carcinoma	4T1	Clone 4T1-K	GSE63180	GSM1543485	1	NA	no_treatment	WT	SRX757423	SRX757423
Mammary carcinoma	4T1	Clone 4T1-K	GSE63180	GSM1543486	1	NA	no_treatment	WT	SRX757424	SRX757424
Mammary carcinoma	4T1	Clone 4T1-O	GSE63180	GSM1543494	1	NA	no_treatment	WT	SRX757432	SRX757432
Mammary carcinoma	4T1	Clone 4T1-Q	GSE63180	GSM1543497	1	NA	no_treatment	WT	SRX757435	SRX757435
Mammary carcinoma	4T1	Clone 4T1-Q	GSE63180	GSM1543498	1	NA	no_treatment	WT	SRX757436	SRX757436
Mammary carcinoma	4T1	Clone 4T1-R	GSE63180	GSM1543499	1	NA	no_treatment	WT	SRX757437	SRX757437
Mammary carcinoma	4T1	Clone 4T1-R	GSE63180	GSM1543500	1	NA	no_treatment	WT	SRX757438	SRX757438
Mammary carcinoma	4T1	Clone 4T1-S	GSE63180	GSM1543501	1	NA	no_treatment	WT	SRX757439	SRX757439
Mammary carcinoma	4T1	Clone 4T1-S	GSE63180	GSM1543502	1	NA	no_treatment	WT	SRX757440	SRX757440
Mammary carcinoma	4T1	Clone 4T1-T	GSE63180	GSM1543503	1	NA	no_treatment	WT	SRX757441	SRX757441
Mammary carcinoma	4T1	Clone 4T1-T	GSE63180	GSM1543504	1	NA	no_treatment	WT	SRX757442	SRX757442
Mammary carcinoma	4T1	Clone 4T1-U	GSE63180	GSM1543505	1	NA	no_treatment	WT	SRX757443	SRX757443
Mammary carcinoma	4T1	Clone 4T1-U	GSE63180	GSM1543506	1	NA	no_treatment	WT	SRX757444	SRX757444
Mammary carcinoma	4T1	Clone 4T1-V	GSE63180	GSM1543507	1	NA	no_treatment	WT	SRX757445	SRX757445
Mammary carcinoma	4T1	Clone 4T1-V	GSE63180	GSM1543508	1	NA	no_treatment	WT	SRX757446	SRX757446
Mammary carcinoma	4T1	Clone 4T1-W	GSE63180	GSM1543509	1	NA	no_treatment	WT	SRX757447	SRX757447
Mammary carcinoma	4T1	Clone 4T1-W	GSE63180	GSM1543510	1	NA	no_treatment	WT	SRX757448	SRX757448
Mammary carcinoma	4T1	parental	GSE145319	GSM4314295	1	NA	no_treatment	WT	SRX7724312	SRX7724312
Mammary carcinoma	4T1	parental	GSE145319	GSM4314296	1	NA	no_treatment	WT	SRX7724313	SRX7724313
Mammary carcinoma	4T1	parental	GSE145319	GSM4314297	1	NA	no_treatment	WT	SRX7724314	SRX7724314
Mammary carcinoma	4T07	parental	GSE145319	GSM4314298	1	NA	no_treatment	WT	SRX7724315	SRX7724315
Mammary carcinoma	4T07	parental	GSE145319	GSM4314299	1	NA	no_treatment	WT	SRX7724316	SRX7724316
Mammary carcinoma	4T07	parental	GSE145319	GSM4314300	1	NA	no_treatment	WT	SRX7724317	SRX7724317
Mammary carcinoma	67NR	parental	GSE145319	GSM4314301	1	NA	no_treatment	WT	SRX7724318	SRX7724318
Mammary carcinoma	67NR	parental	GSE145319	GSM4314302	1	NA	no_treatment	WT	SRX7724319	SRX7724319
Mammary carcinoma	67NR	parental	GSE145319	GSM4314303	1	NA	no_treatment	WT	SRX7724320	SRX7724320
Mammary carcinoma	67NR	parental	GSE145319	GSM4314304	1	NA	no_treatment	WT	SRX7724321	SRX7724321
Melanoma	B16	parental	GSE145319	GSM4314305	1	NA	no_treatment	WT	SRX7724322	SRX7724322
Melanoma	B16	parental	GSE145319	GSM4314306	1	NA	no_treatment	WT	SRX7724323	SRX7724323
Melanoma	B16	B16F10	GSE145319	GSM4314307	1	NA	no_treatment	WT	SRX7724324	SRX7724324
Melanoma	B16	B16F10	GSE145319	GSM4314308	1	NA	no_treatment	WT	SRX7724325	SRX7724325
Melanoma	B16	B16F10	GSE145319	GSM4314309	1	NA	no_treatment	WT	SRX7724326	SRX7724326
Colorectal carcinoma	MC38	parental	GSE145823	GSM4336388	1	NA	no_treatment	WT	SRX7792861	SRX7792861
Colorectal carcinoma	MC38	parental	GSE145823	GSM4336389	1	NA	no_treatment	WT	SRX7792862	SRX7792862
Colorectal carcinoma	MC38	parental	GSE145823	GSM4336390	1	NA	no_treatment	WT	SRX7792863	SRX7792863
Colorectal carcinoma	MC38	parental	GSE145823	GSM4336391	1	NA	no_treatment	WT	SRX7792864	SRX7792864
Colorectal carcinoma	MC38	parental	GSE145823	GSM4336392	1	NA	no_treatment	WT	SRX7792865	SRX7792865
Colorectal carcinoma	MC38	parental	GSE145823	GSM4336393	1	NA	no_treatment	WT	SRX7792866	SRX7792866
Prostate carcinoma	RM-1	parental	GSE147099	GSM4417095	1	NA	no_treatment	WT	SRX7924458	SRX7924458
Prostate carcinoma	RM-1	parental	GSE147099	GSM4417096	1	NA	no_treatment	WT	SRX7924459	SRX7924459
Prostate carcinoma	RM-1	parental	GSE147099	GSM4417097	1	NA	no_treatment	WT	SRX7924460	SRX7924460
Prostate carcinoma	RM-1	parental	GSE147099	GSM4417098	1	NA	no_treatment	WT	SRX7924461	SRX7924461
Lung carcinoma	LLC	parental	GSE148101	GSM4454145	1	NA	no_treatment	WT	SRX8060409	SRX8060409
Lung carcinoma	LLC	parental	GSE148101	GSM4454146	0	NA	BMP2	WT	SRX8060410	SRX8060410
Lung carcinoma	LLC	parental	GSE148101	GSM4454147	1	NA	vehicle	WT	SRX8060411	SRX8060411
Pancreatic ductal adenocarcinoma	KCP	parental	GSE149815	GSM4513643	1	NA	vehicle	WT	SRX8245648	SRX8245648
Pancreatic ductal adenocarcinoma	KCP	parental	GSE149815	GSM4513644	1	NA	vehicle	WT	SRX8245649	SRX8245649
Pancreatic ductal adenocarcinoma	KCP	parental	GSE149815	GSM4513645	1	NA	vehicle	WT	SRX8245650	SRX8245650
Mammary carcinoma	4T07	parental	GSE150928	GSM4561444	1	NA	no_treatment	WT	SRX8369684	SRX8369684
Mammary carcinoma	4T07	parental	GSE150928	GSM4561445	1	NA	no_treatment	WT	SRX8369685	SRX8369685
Mammary carcinoma	4T1	parental	GSE150928	GSM4561446	1	NA	no_treatment	WT	SRX8369686	SRX8369686
Mammary carcinoma	4T1	parental	GSE150928	GSM4561447	1	NA	no_treatment	WT	SRX8369687	SRX8369687
Mammary carcinoma	4T1	parental	GSE150928	GSM4561448	1	NA	no_treatment	WT	SRX8369688	SRX8369688
Mammary carcinoma	4T1	parental	GSE150928	GSM4561449	1	NA	no_treatment	WT	SRX8369689	SRX8369689
Mammary carcinoma	67NR	parental	GSE150928	GSM4561450	1	NA	no_treatment	WT	SRX8369690	SRX8369690
Mammary carcinoma	67NR	parental	GSE150928	GSM4561451	1	NA	no_treatment	WT	SRX8369691	SRX8369691
Mammary carcinoma	6DT1	parental	GSE150928	GSM4561452	1	NA	no_treatment	WT	SRX8369692	SRX8369692
Mammary carcinoma	6DT1	parental	GSE150928	GSM4561453	1	NA	no_treatment	WT	SRX8369693	SRX8369693
Mammary carcinoma	Met1	parental	GSE150928	GSM4561463	1	NA	no_treatment	WT	SRX8369703	SRX8369703
Mammary carcinoma	Met1	parental	GSE150928	GSM4561464	1	NA	no_treatment	WT	SRX8369704	SRX8369704
Mammary carcinoma	Mvt1	parental	GSE150928	GSM4561465	1	NA	no_treatment	WT	SRX8369705	SRX8369705
Mammary carcinoma	Mvt1	parental	GSE150928	GSM4561466	1	NA	no_treatment	WT	SRX8369706	SRX8369706
Mammary carcinoma	4T07	parental	GSE150928	GSM4561467	1	NA	no_treatment	WT	SRX8369707	SRX8369707
Mammary carcinoma	4T07	parental	GSE150928	GSM4561468	1	NA	no_treatment	WT	SRX8369708	SRX8369708
Mammary carcinoma	67NR	parental	GSE150928	GSM4561469	1	NA	no_treatment	WT	SRX8369709	SRX8369709
Mammary carcinoma	67NR	parental	GSE150928	GSM4561470	1	NA	no_treatment	WT	SRX8369710	SRX8369710
Mammary carcinoma	6DT1	parental	GSE150928	GSM4561471	1	NA	no_treatment	WT	SRX8369711	SRX8369711
Mammary adenocarcinoma	M6	parental	GSE150928	GSM4561472	1	NA	no_treatment	WT	SRX8369712	SRX8369712
Mammary adenocarcinoma	M6	parental	GSE150928	GSM4561473	1	NA	no_treatment	WT	SRX8369713	SRX8369713
Mammary carcinoma	Met1	parental	GSE150928	GSM4561475	1	NA	no_treatment	WT	SRX8369715	SRX8369715
Mammary carcinoma	Mvt1	parental	GSE150928	GSM4561476	1	NA	no_treatment	WT	SRX8369716	SRX8369716
Melanoma	B16	B16F10	GSE152925	GSM4629810	1	NA	sgRosa26	WT	SRX8592554	SRX8592554
Melanoma	B16	B16F10	GSE152925	GSM4629811	1	NA	sgRosa26	WT	SRX8592555	SRX8592555
Mammary carcinoma	4T1	parental	GSE154541	GSM4673167	1	NA	sh_control	WT	SRX8742786	SRX8742786
Mammary carcinoma	4T1	parental	GSE154541	GSM4673168	1	NA	sh_control	WT	SRX8742787	SRX8742787
Mammary adenocarcinoma	TS/A	parental	GSE154541	GSM4673171	1	NA	sh_control	WT	SRX8742790	SRX8742790
Mammary carcinoma	4T1	parental	GSE154676	GSM4676910	1	NA	gRNA_control	WT	SRX8768331	SRX8768331
Mammary carcinoma	4T1	parental	GSE154676	GSM4676911	1	NA	gRNA_control	WT	SRX8768332	SRX8768332
Mammary carcinoma	4T1	parental	GSE160071	GSM4859483	1	NA	vehicle	WT	SRX9358382	SRX9358382
Mammary carcinoma	4T1	parental	GSE160071	GSM4859484	1	NA	vehicle	WT	SRX9358383	SRX9358383
Colorectal carcinoma	MC38	parental	GSE160985	GSM4887383	1	NA	vehicle	WT	SRX9450750	SRX9450750
Colorectal carcinoma	MC38	parental	GSE160985	GSM4887384	1	NA	vehicle	WT	SRX9450751	SRX9450751
Melanoma	B16	B16F10	GSE162105	GSM4933261	1	NA	no_treatment	WT	SRX9569021	SRX9569021
Melanoma	B16	B16F10	GSE162105	GSM4933262	1	NA	no_treatment	WT	SRX9569022	SRX9569022
Melanoma	B16	B16F10	GSE162105	GSM4933263	1	NA	no_treatment	WT	SRX9569023	SRX9569023
Renal adenocarcinoma	Renca	parental	GSE162105	GSM4933264	1	NA	no_treatment	WT	SRX9569024	SRX9569024
Renal adenocarcinoma	Renca	parental	GSE162105	GSM4933265	1	NA	no_treatment	WT	SRX9569025	SRX9569025
Melanoma	B16	B16F10	GSE164014	GSM4994934	1	NA	no_treatment	WT	SRX9751982	SRX9751982
Melanoma	B16	B16F10	GSE164014	GSM4994935	1	NA	no_treatment	WT	SRX9751983	SRX9751983
Melanoma	B16	B16F10	GSE164014	GSM4994936	1	NA	no_treatment	WT	SRX9751984	SRX9751984
Melanoma	B16	B16F10	SSG33589424	SSG_Timecourse_s1_USR18002652L_HFC32DMXX_1	1	NA	no_treatment	WT	NA	Stan_Timecourse_s1_USR18002652L_HFC32DMXX_1
Melanoma	B16	B16F10	SSG33589424	SSG_Timecourse_s10_USR18002661L_HFC32DMXX_1	0	IFNg	IFNg	WT	NA	Stan_Timecourse_s10_USR18002661L_HFC32DMXX_1
Melanoma	B16	B16F10	SSG33589424	SSG_Timecourse_s11_USR18002662L_HFC32DMXX_1	0	IFNg	IFNg	WT	NA	Stan_Timecourse_s11_USR18002662L_HFC32DMXX_1
Melanoma	B16	B16F10	SSG33589424	SSG_Timecourse_s12_USR18002663L_HFC32DMXX_1	0	IFNg	IFNg	WT	NA	Stan_Timecourse_s12_USR18002663L_HFC32DMXX_1
Melanoma	B16	B16F10	SSG33589424	SSG_Timecourse_s13_USR18002664L_HFC32DMXX_1	0	IFNg	IFNg	WT	NA	Stan_Timecourse_s13_USR18002664L_HFC32DMXX_1
Melanoma	B16	B16F10	SSG33589424	SSG_Timecourse_s14_USR18002665L_HFC32DMXX_1	0	IFNg	IFNg	WT	NA	Stan_Timecourse_s14_USR18002665L_HFC32DMXX_1
Melanoma	B16	B16F10	SSG33589424	SSG_Timecourse_s15_USR18002666L_HFC32DMXX_1	0	IFNg	IFNg	WT	NA	Stan_Timecourse_s15_USR18002666L_HFC32DMXX_1
Melanoma	B16	B16F10	SSG33589424	SSG_Timecourse_s16_USR18002667L_HFC32DMXX_1	0	IFNg	IFNg	WT	NA	Stan_Timecourse_s16_USR18002667L_HFC32DMXX_1
Melanoma	B16	B16F10	SSG33589424	SSG_Timecourse_s2_USR18002653L_HCFFNDMXX_1	1	NA	no_treatment	WT	NA	Stan_Timecourse_s2_USR18002653L_HCFFNDMXX_1
Melanoma	B16	B16F10	SSG33589424	SSG_Timecourse_s3_USR18002654L_HCFFNDMXX_1	1	NA	no_treatment	WT	NA	Stan_Timecourse_s3_USR18002654L_HCFFNDMXX_1
Melanoma	B16	B16F10	SSG33589424	SSG_Timecourse_s4_USR18002655L_HCFFNDMXX_1	1	NA	no_treatment	WT	NA	Stan_Timecourse_s4_USR18002655L_HCFFNDMXX_1
Melanoma	B16	B16F10	SSG33589424	SSG_Timecourse_s5_USR18002656L_HFC32DMXX_1	0	IFNg	IFNg	WT	NA	Stan_Timecourse_s5_USR18002656L_HFC32DMXX_1
Melanoma	B16	B16F10	SSG33589424	SSG_Timecourse_s6_USR18002657L_HFC32DMXX_1	0	IFNg	IFNg	WT	NA	Stan_Timecourse_s6_USR18002657L_HFC32DMXX_1
Melanoma	B16	B16F10	SSG33589424	SSG_Timecourse_s7_USR18002658L_HFC32DMXX_1	0	IFNg	IFNg	WT	NA	Stan_Timecourse_s7_USR18002658L_HFC32DMXX_1
Melanoma	B16	B16F10	SSG33589424	SSG_Timecourse_s8_USR18002659L_HFC32DMXX_1	0	IFNg	IFNg	WT	NA	Stan_Timecourse_s8_USR18002659L_HFC32DMXX_1
Melanoma	B16	B16F10	SSG33589424	SSG_Timecourse_s9_USR18002660L_HFC32DMXX_1	0	IFNg	IFNg	WT	NA	Stan_Timecourse_s9_USR18002660L_HFC32DMXX_1
Melanoma	B16	B16F10	GSE149824	SSG_TRAF3_RNA_01	1	NA	sgRosa26	WT	NA	Stan_TRAF3_RNA_01
Melanoma	B16	B16F10	GSE149824	SSG_TRAF3_RNA_02	1	NA	sgRosa26	WT	NA	Stan_TRAF3_RNA_02
Melanoma	B16	B16F10	GSE149824	SSG_TRAF3_RNA_07	0	IFNg	IFNg; sgRosa26;	WT	NA	Stan_TRAF3_RNA_07
Melanoma	B16	B16F10	GSE149824	SSG_TRAF3_RNA_08	0	IFNg	IFNg; sgRosa26;	WT	NA	Stan_TRAF3_RNA_08
Melanoma	B16	B16F10	GSE149824	SSG_TRAF3_RNA_09	0	IFNg	IFNg; sgTraf3-1;	Traf3_KO	NA	Stan_TRAF3_RNA_09
Melanoma	B16	B16F10	GSE149824	SSG_TRAF3_RNA_10	0	IFNg	IFNg; sgTraf3-1;	Traf3_KO	NA	Stan_TRAF3_RNA_10
Melanoma	B16	B16F10	GSE149824	SSG_TRAF3_RNA_11	0	IFNg	IFNg; sgTraf3-1;	Traf3_KO	NA	Stan_TRAF3_RNA_11
Melanoma	B16	B16F10	GSE149824	SSG_TRAF3_RNA_12	0	IFNg	IFNg; sgTraf3-1;	Traf3_KO	NA	Stan_TRAF3_RNA_12

## Sheet: Table S3
Table S3. Phenotypic metadata curated for the 1,518 in vivo samples.
Study_ID	GSM_ID	IN_VIVO	Cancer_type	Cell_Line	sub_clone	Condition	ICB	ICB_study	ICB_group	ICB_Baseline_TYPE	Baseline	Cell_treatment	Cell_genotype	Tumor	Mouse_genotype	Mouse_strain	Mouse_treatment	Timepoint	Implantation	Implantation_site	SRX_ID	SampleName
GSE100412	GSM2680505	in_vivo	Lung carcinoma	LLC	parental	NA	0	NA	NA	NA	1	NA	luciferase	primary	WT	C57BL/6-Tg(UBC-GFP)30Scha/J	no_treatment	NA	orthotopic	left lung lobe parenchyma	SRX2949948	SRX2949948
GSE100412	GSM2680506	in_vivo	Lung carcinoma	LLC	parental	NA	0	NA	NA	NA	1	NA	luciferase	primary	WT	C57BL/6-Tg(UBC-GFP)30Scha/J	no_treatment	NA	orthotopic	left lung lobe parenchyma	SRX2949949	SRX2949949
GSE100412	GSM2680507	in_vivo	Lung carcinoma	LLC	parental	NA	0	NA	NA	NA	1	NA	luciferase	primary	WT	C57BL/6-Tg(UBC-GFP)30Scha/J	no_treatment	NA	orthotopic	left lung lobe parenchyma	SRX2949950	SRX2949950
GSE100412	GSM2680508	in_vivo	Lung carcinoma	LLC	parental	NA	0	NA	NA	NA	1	NA	luciferase	primary	WT	C57BL/6-Tg(UBC-GFP)30Scha/J	no_treatment	NA	orthotopic	left lung lobe parenchyma	SRX2949951	SRX2949951
GSE100412	GSM2680509	in_vivo	Lung carcinoma	LLC	parental	NA	0	NA	NA	NA	1	NA	luciferase	primary	WT	C57BL/6-Tg(UBC-GFP)30Scha/J	no_treatment	NA	orthotopic	left lung lobe parenchyma	SRX2949952	SRX2949952
GSE100412	GSM2680518	in_vivo	Lung carcinoma	CMT-167	parental	NA	0	NA	NA	NA	1	NA	luciferase	primary	WT	C57BL/6-Tg(UBC-GFP)30Scha/J	no_treatment	NA	orthotopic	left lung lobe parenchyma	SRX2949961	SRX2949961
GSE100412	GSM2680519	in_vivo	Lung carcinoma	CMT-167	parental	NA	0	NA	NA	NA	1	NA	luciferase	primary	WT	C57BL/6-Tg(UBC-GFP)30Scha/J	no_treatment	NA	orthotopic	left lung lobe parenchyma	SRX2949962	SRX2949962
GSE100412	GSM2680520	in_vivo	Lung carcinoma	CMT-167	parental	NA	0	NA	NA	NA	1	NA	luciferase	primary	WT	C57BL/6-Tg(UBC-GFP)30Scha/J	no_treatment	NA	orthotopic	left lung lobe parenchyma	SRX2949963	SRX2949963
GSE101104	GSM2699186	in_vivo	Melanoma	B16	B16F1	NA	0	NA	NA	NA	1	NA	WT	primary	WT	C57BL/6J	no_treatment	NA	intradermal	flank	SRX2994177	SRX2994177
GSE101104	GSM2699187	in_vivo	Melanoma	B16	B16F1	NA	0	NA	NA	NA	1	NA	WT	primary	WT	C57BL/6J	no_treatment	NA	intradermal	flank	SRX2994178	SRX2994178
GSE101104	GSM2699188	in_vivo	Melanoma	B16	B16F1	NA	0	NA	NA	NA	1	NA	WT	primary	WT	C57BL/6J	no_treatment	NA	intradermal	flank	SRX2994179	SRX2994179
GSE101104	GSM2699189	in_vivo	Melanoma	B16	B16F1	NA	0	NA	NA	NA	0	CXCL5_vector	CXCL5_OE	primary	WT	C57BL/6J	no_treatment	NA	intradermal	flank	SRX2994180	SRX2994180
GSE101104	GSM2699190	in_vivo	Melanoma	B16	B16F1	NA	0	NA	NA	NA	0	CXCL5_vector	CXCL5_OE	primary	WT	C57BL/6J	no_treatment	NA	intradermal	flank	SRX2994181	SRX2994181
GSE101336	GSM2701515	in_vivo	Pancreatic ductal adenocarcinoma	KPC	parental	NA	0	NA	NA	NA	0	decitabine	WT	primary	WT	KrasG12D/+;Trp53R172H/+	no_treatment	NA	subcutaneous	flank	SRX2998703	SRX2998703
GSE101336	GSM2701516	in_vivo	Pancreatic ductal adenocarcinoma	KPC	parental	NA	0	NA	NA	NA	1	NA	WT	primary	WT	KrasG12D/+;Trp53R172H/+	no_treatment	NA	subcutaneous	flank	SRX2998704	SRX2998704
GSE101336	GSM2701517	in_vivo	Pancreatic ductal adenocarcinoma	KPC	parental	NA	0	NA	NA	NA	0	decitabine	WT	primary	WT	KrasG12D/+;Trp53R172H/+	no_treatment	NA	subcutaneous	flank	SRX2998705	SRX2998705
GSE101336	GSM2701518	in_vivo	Pancreatic ductal adenocarcinoma	KPC	parental	NA	0	NA	NA	NA	1	NA	WT	primary	WT	KrasG12D/+;Trp53R172H/+	no_treatment	NA	subcutaneous	flank	SRX2998706	SRX2998706
GSE101336	GSM2701519	in_vivo	Pancreatic ductal adenocarcinoma	KPC	parental	NA	0	NA	NA	NA	0	decitabine	WT	primary	WT	KrasG12D/+;Trp53R172H/+	no_treatment	NA	subcutaneous	flank	SRX2998707	SRX2998707
GSE101336	GSM2701520	in_vivo	Pancreatic ductal adenocarcinoma	KPC	parental	NA	0	NA	NA	NA	1	NA	WT	primary	WT	KrasG12D/+;Trp53R172H/+	no_treatment	NA	subcutaneous	flank	SRX2998708	SRX2998708
GSE101336	GSM2701521	in_vivo	Pancreatic ductal adenocarcinoma	KPC	parental	NA	0	NA	NA	NA	0	decitabine	WT	primary	WT	KrasG12D/+;Trp53R172H/+	no_treatment	NA	subcutaneous	flank	SRX2998709	SRX2998709
GSE101336	GSM2701522	in_vivo	Pancreatic ductal adenocarcinoma	KPC	parental	NA	0	NA	NA	NA	1	NA	WT	primary	WT	KrasG12D/+;Trp53R172H/+	no_treatment	NA	subcutaneous	flank	SRX2998710	SRX2998710
GSE103713	GSM2779596	in_vivo	Melanoma	YUMM1.7	parental	NA	0	NA	NA	NA	0	NA	WT	primary	immunodeficient	NSG	vehicle	NA	subcutaneous	flank	SRX3176859	SRX3176859
GSE103713	GSM2779597	in_vivo	Melanoma	YUMM1.7	parental	NA	0	NA	NA	NA	0	NA	WT	primary	immunodeficient	NSG	vehicle	NA	subcutaneous	flank	SRX3176860	SRX3176860
GSE103713	GSM2779598	in_vivo	Melanoma	YUMM1.7	parental	NA	0	NA	NA	NA	0	NA	WT	primary	immunodeficient	NSG	vehicle	NA	subcutaneous	flank	SRX3176861	SRX3176861
GSE103713	GSM2779599	in_vivo	Melanoma	YUMM1.7	parental	PDL2_OE	0	NA	NA	NA	0	PDL2_vector	PDL2_OE	primary	immunodeficient	NSG	vehicle	NA	subcutaneous	flank	SRX3176862	SRX3176862
GSE103713	GSM2779600	in_vivo	Melanoma	YUMM1.7	parental	PDL2_OE	0	NA	NA	NA	0	PDL2_vector	PDL2_OE	primary	immunodeficient	NSG	vehicle	NA	subcutaneous	flank	SRX3176863	SRX3176863
GSE103713	GSM2779601	in_vivo	Melanoma	YUMM1.7	parental	PDL2_OE	0	NA	NA	NA	0	PDL2_vector	PDL2_OE	primary	immunodeficient	NSG	vehicle	NA	subcutaneous	flank	SRX3176864	SRX3176864
GSE103713	GSM2779602	in_vivo	Melanoma	YUMM1.7	parental	NA	0	NA	NA	NA	0	NA	WT	primary	immunodeficient	NSG	vehicle	NA	subcutaneous	flank	SRX3176865	SRX3176865
GSE103713	GSM2779603	in_vivo	Melanoma	YUMM1.7	parental	NA	0	NA	NA	NA	0	NA	WT	primary	immunodeficient	NSG	BRAFi	NA	subcutaneous	flank	SRX3176866	SRX3176866
GSE103713	GSM2779604	in_vivo	Melanoma	YUMM1.7	parental	NA	0	NA	NA	NA	0	NA	WT	primary	immunodeficient	NSG	BRAFi	NA	subcutaneous	flank	SRX3176867	SRX3176867
GSE103713	GSM2779605	in_vivo	Melanoma	YUMM1.7	parental	PDL2_OE	0	NA	NA	NA	0	PDL2_vector	PDL2_OE	primary	immunodeficient	NSG	BRAFi	NA	subcutaneous	flank	SRX3176868	SRX3176868
GSE103713	GSM2779606	in_vivo	Melanoma	YUMM1.7	parental	PDL2_OE	0	NA	NA	NA	0	PDL2_vector	PDL2_OE	primary	immunodeficient	NSG	BRAFi	NA	subcutaneous	flank	SRX3176869	SRX3176869
GSE103713	GSM2779607	in_vivo	Melanoma	YUMM1.7	parental	PDL2_OE	0	NA	NA	NA	0	PDL2_vector	PDL2_OE	primary	immunodeficient	NSG	BRAFi	NA	subcutaneous	flank	SRX3176870	SRX3176870
GSE103725	GSM2779776	in_vivo	Melanoma	YUMM1.7	parental	pre.BRAFi.treatment	0	NA	NA	NA	1	NA	WT	primary	WT	C57BL/6	vehicle	NA	subcutaneous	flank	SRX3178218	SRX3178218
GSE103725	GSM2779777	in_vivo	Melanoma	YUMM1.7	parental	pre.BRAFi.treatment	0	NA	NA	NA	1	NA	WT	primary	WT	C57BL/6	vehicle	NA	subcutaneous	flank	SRX3178219	SRX3178219
GSE103725	GSM2779778	in_vivo	Melanoma	YUMM1.7	parental	pre.BRAFi.treatment	0	NA	NA	NA	1	NA	WT	primary	WT	C57BL/6	vehicle	NA	subcutaneous	flank	SRX3178220	SRX3178220
GSE103725	GSM2779779	in_vivo	Melanoma	YUMM1.7	parental	pre.BRAFi.treatment	0	NA	NA	NA	1	NA	WT	primary	WT	C57BL/6	vehicle	NA	subcutaneous	flank	SRX3178221	SRX3178221
GSE103725	GSM2779780	in_vivo	Melanoma	YUMM1.7	parental	on.treatment_regressing	0	NA	NA	NA	0	NA	WT	primary	WT	C57BL/6	BRAFi	NA	subcutaneous	flank	SRX3178222	SRX3178222
GSE103725	GSM2779781	in_vivo	Melanoma	YUMM1.7	parental	on.treatment_regressing	0	NA	NA	NA	0	NA	WT	primary	WT	C57BL/6	BRAFi	NA	subcutaneous	flank	SRX3178223	SRX3178223
GSE103725	GSM2779782	in_vivo	Melanoma	YUMM1.7	parental	on.treatment_regressing	0	NA	NA	NA	0	NA	WT	primary	WT	C57BL/6	BRAFi	NA	subcutaneous	flank	SRX3178224	SRX3178224
GSE103725	GSM2779783	in_vivo	Melanoma	YUMM1.7	parental	on.treatment_regressing	0	NA	NA	NA	0	NA	WT	primary	WT	C57BL/6	BRAFi	NA	subcutaneous	flank	SRX3178225	SRX3178225
GSE103725	GSM2779784	in_vivo	Melanoma	YUMM1.7	parental	on.treatment_residual	0	NA	NA	NA	0	NA	WT	primary	WT	C57BL/6	BRAFi	NA	subcutaneous	flank	SRX3178226	SRX3178226
GSE103725	GSM2779785	in_vivo	Melanoma	YUMM1.7	parental	on.treatment_residual	0	NA	NA	NA	0	NA	WT	primary	WT	C57BL/6	BRAFi	NA	subcutaneous	flank	SRX3178227	SRX3178227
GSE103725	GSM2779786	in_vivo	Melanoma	YUMM1.7	parental	on.treatment_residual	0	NA	NA	NA	0	NA	WT	primary	WT	C57BL/6	BRAFi	NA	subcutaneous	flank	SRX3178228	SRX3178228
GSE103725	GSM2779787	in_vivo	Melanoma	YUMM1.7	parental	on.treatment_residual	0	NA	NA	NA	0	NA	WT	primary	WT	C57BL/6	BRAFi	NA	subcutaneous	flank	SRX3178229	SRX3178229
GSE103725	GSM2779788	in_vivo	Melanoma	YUMM1.7	parental	on.treatment_residual	0	NA	NA	NA	0	NA	WT	primary	WT	C57BL/6	BRAFi	NA	subcutaneous	flank	SRX3178230	SRX3178230
GSE103725	GSM2779789	in_vivo	Melanoma	YUMM1.7	parental	BRAFi_resistant	0	NA	NA	NA	0	NA	WT	primary	WT	C57BL/6	BRAFi	NA	subcutaneous	flank	SRX3178231	SRX3178231
GSE103725	GSM2779790	in_vivo	Melanoma	YUMM1.7	parental	BRAFi_resistant	0	NA	NA	NA	0	NA	WT	primary	WT	C57BL/6	BRAFi	NA	subcutaneous	flank	SRX3178232	SRX3178232
GSE103725	GSM2779791	in_vivo	Melanoma	YUMM1.7	parental	BRAFi_resistant	0	NA	NA	NA	0	NA	WT	primary	WT	C57BL/6	BRAFi	NA	subcutaneous	flank	SRX3178233	SRX3178233
GSE103725	GSM2779792	in_vivo	Melanoma	YUMM1.7	parental	BRAFi_resistant	0	NA	NA	NA	0	NA	WT	primary	WT	C57BL/6	BRAFi	NA	subcutaneous	flank	SRX3178234	SRX3178234
GSE103725	GSM2779793	in_vivo	Melanoma	YUMM1.7	parental	BRAFi_resistant	0	NA	NA	NA	0	NA	WT	primary	WT	C57BL/6	BRAFi	NA	subcutaneous	flank	SRX3178235	SRX3178235
GSE103725	GSM2779794	in_vivo	Melanoma	YUMM1.7	parental	BRAF.inhibitor	0	Baseline	NA	R; NR;	0	NA	WT	primary	WT	C57BL/6	BRAFi	NA	subcutaneous	flank	SRX3178236	SRX3178236
GSE103725	GSM2779795	in_vivo	Melanoma	YUMM1.7	parental	BRAF.inhibitor	0	Baseline	NA	R; NR;	0	NA	WT	primary	WT	C57BL/6	BRAFi	NA	subcutaneous	flank	SRX3178237	SRX3178237
GSE103725	GSM2779796	in_vivo	Melanoma	YUMM1.7	parental	BRAF.inhibitor	0	Baseline	NA	R; NR;	0	NA	WT	primary	WT	C57BL/6	BRAFi	NA	subcutaneous	flank	SRX3178238	SRX3178238
GSE103725	GSM2779797	in_vivo	Melanoma	YUMM1.7	parental	BRAF.inhibitor	1	R	antiPDL2	NA	0	NA	WT	primary	WT	C57BL/6	BRAFi; antiPDL2;	NA	subcutaneous	flank	SRX3178239	SRX3178239
GSE103725	GSM2779798	in_vivo	Melanoma	YUMM1.7	parental	BRAF.inhibitor	1	R	antiPDL2	NA	0	NA	WT	primary	WT	C57BL/6	BRAFi; antiPDL2;	NA	subcutaneous	flank	SRX3178240	SRX3178240
GSE103725	GSM2779799	in_vivo	Melanoma	YUMM1.7	parental	BRAF.inhibitor	1	NR	antiPDL2	NA	0	NA	WT	primary	WT	C57BL/6	BRAFi; antiPDL2;	NA	subcutaneous	flank	SRX3178241	SRX3178241
GSE103725	GSM2779800	in_vivo	Melanoma	YUMM1.7	parental	BRAF.inhibitor	1	NR	antiPDL2	NA	0	NA	WT	primary	WT	C57BL/6	BRAFi; antiPDL2;	NA	subcutaneous	flank	SRX3178242	SRX3178242
GSE104463	GSM2800817	in_vivo	Melanoma	B16	B16F10	normal.diet	0	NA	NA	NA	1	NA	WT	primary	WT	C57BL/6J	normal diet	NA	subcutaneous	flank	SRX3235576	SRX3235576
GSE104463	GSM2800818	in_vivo	Melanoma	B16	B16F10	normal.diet	0	NA	NA	NA	1	NA	WT	primary	WT	C57BL/6J	normal diet	NA	subcutaneous	flank	SRX3235577	SRX3235577
GSE104463	GSM2800819	in_vivo	Melanoma	B16	B16F10	normal.diet	0	NA	NA	NA	1	NA	WT	primary	WT	C57BL/6J	normal diet	NA	subcutaneous	flank	SRX3235578	SRX3235578
GSE104463	GSM2800820	in_vivo	Melanoma	B16	B16F10	high.cholesterol.diet	0	NA	NA	NA	0	NA	WT	primary	WT	C57BL/6J	high cholesterol diet	NA	subcutaneous	flank	SRX3235579	SRX3235579
GSE104463	GSM2800821	in_vivo	Melanoma	B16	B16F10	high.cholesterol.diet	0	NA	NA	NA	0	NA	WT	primary	WT	C57BL/6J	high cholesterol diet	NA	subcutaneous	flank	SRX3235580	SRX3235580
GSE104463	GSM2800822	in_vivo	Melanoma	B16	B16F10	high.cholesterol.diet	0	NA	NA	NA	0	NA	WT	primary	WT	C57BL/6J	high cholesterol diet	NA	subcutaneous	flank	SRX3235581	SRX3235581
GSE107423	GSM2866818	in_vivo	Glioblastoma multiforme	GL261	parental	NA	0	NA	NA	NA	1	NA	WT	primary	WT	C57BL/6	no_treatment	NA	orthotopic	intracranial	SRX3426338	SRX3426338
GSE107423	GSM2866819	in_vivo	Glioblastoma multiforme	GL261	parental	NA	0	NA	NA	NA	1	NA	WT	primary	WT	C57BL/6	no_treatment	NA	orthotopic	intracranial	SRX3426339	SRX3426339
GSE107423	GSM2866820	in_vivo	Glioblastoma multiforme	GL261	parental	NA	0	NA	NA	NA	1	NA	WT	primary	WT	C57BL/6	antiVEGFa_50ug	NA	orthotopic	intracranial	SRX3426340	SRX3426340
GSE107423	GSM2866821	in_vivo	Glioblastoma multiforme	GL261	parental	NA	0	NA	NA	NA	0	NA	WT	primary	WT	C57BL/6	antiVEGFa_50ug	NA	orthotopic	intracranial	SRX3426341	SRX3426341
GSE107423	GSM2866822	in_vivo	Glioblastoma multiforme	GL261	parental	NA	0	NA	NA	NA	0	NA	WT	primary	WT	C57BL/6	antiVEGFa_50ug	NA	orthotopic	intracranial	SRX3426342	SRX3426342
GSE107423	GSM2866823	in_vivo	Glioblastoma multiforme	GL261	parental	NA	0	NA	NA	NA	0	NA	WT	primary	WT	C57BL/6	antiVEGFa_100ug	NA	orthotopic	intracranial	SRX3426343	SRX3426343
GSE107423	GSM2866824	in_vivo	Glioblastoma multiforme	GL261	parental	NA	0	NA	NA	NA	0	NA	WT	primary	WT	C57BL/6	antiVEGFa_100ug	NA	orthotopic	intracranial	SRX3426344	SRX3426344
GSE107423	GSM2866825	in_vivo	Glioblastoma multiforme	GL261	parental	NA	0	NA	NA	NA	0	NA	WT	primary	WT	C57BL/6	antiVEGFa_100ug	NA	orthotopic	intracranial	SRX3426346	SRX3426346
GSE107423	GSM2866826	in_vivo	Glioblastoma multiforme	GL261	parental	NA	0	NA	NA	NA	0	NA	WT	primary	WT	C57BL/6	antiVEGFa_200ug	NA	orthotopic	intracranial	SRX3426347	SRX3426347
GSE107423	GSM2866827	in_vivo	Glioblastoma multiforme	GL261	parental	NA	0	NA	NA	NA	0	NA	WT	primary	WT	C57BL/6	antiVEGFa_200ug	NA	orthotopic	intracranial	SRX3426348	SRX3426348
GSE107423	GSM2866828	in_vivo	Glioblastoma multiforme	GL261	parental	NA	0	NA	NA	NA	0	NA	WT	primary	WT	C57BL/6	antiVEGFa_200ug	NA	orthotopic	intracranial	SRX3426349	SRX3426349
GSE107423	GSM2866829	in_vivo	Glioblastoma multiforme	GL261	parental	NA	0	NA	NA	NA	0	NA	WT	primary	WT	C57BL/6	no_treatment	NA	orthotopic	intracranial	SRX3426350	SRX3426350
GSE107801	GSM2879407	in_vivo	Mammary carcinoma	EMT6	parental	NA	0	Baseline	NA	R	1	NA	WT	primary	WT	BALB/c	isotype	NA	orthotopic	mammary fat pad	SRX3453162	SRX3453162
GSE107801	GSM2879408	in_vivo	Mammary carcinoma	EMT6	parental	NA	0	Baseline	NA	R	1	NA	WT	primary	WT	BALB/c	isotype	NA	orthotopic	mammary fat pad	SRX3453163	SRX3453163
GSE107801	GSM2879409	in_vivo	Mammary carcinoma	EMT6	parental	NA	0	Baseline	NA	R	1	NA	WT	primary	WT	BALB/c	isotype	NA	orthotopic	mammary fat pad	SRX3453164	SRX3453164
GSE107801	GSM2879410	in_vivo	Mammary carcinoma	EMT6	parental	NA	0	Baseline	NA	R	1	NA	WT	primary	WT	BALB/c	isotype	NA	orthotopic	mammary fat pad	SRX3453165	SRX3453165
GSE107801	GSM2879411	in_vivo	Mammary carcinoma	EMT6	parental	NA	0	Baseline	NA	R	1	NA	WT	primary	WT	BALB/c	isotype	NA	orthotopic	mammary fat pad	SRX3453166	SRX3453166
GSE107801	GSM2879412	in_vivo	Mammary carcinoma	EMT6	parental	NA	0	Baseline	NA	R	1	NA	WT	primary	WT	BALB/c	isotype	NA	orthotopic	mammary fat pad	SRX3453167	SRX3453167
GSE107801	GSM2879413	in_vivo	Mammary carcinoma	EMT6	parental	NA	0	Baseline	NA	R	1	NA	WT	primary	WT	BALB/c	isotype	NA	orthotopic	mammary fat pad	SRX3453168	SRX3453168
GSE107801	GSM2879414	in_vivo	Mammary carcinoma	EMT6	parental	NA	0	Baseline	NA	R	1	NA	WT	primary	WT	BALB/c	isotype	NA	orthotopic	mammary fat pad	SRX3453169	SRX3453169
GSE107801	GSM2879415	in_vivo	Mammary carcinoma	EMT6	parental	NA	0	Baseline	NA	R	1	NA	WT	primary	WT	BALB/c	isotype	NA	orthotopic	mammary fat pad	SRX3453170	SRX3453170
GSE107801	GSM2879416	in_vivo	Mammary carcinoma	EMT6	parental	NA	0	Baseline	NA	R	1	NA	WT	primary	WT	BALB/c	isotype	NA	orthotopic	mammary fat pad	SRX3453171	SRX3453171
GSE107801	GSM2879417	in_vivo	Mammary carcinoma	EMT6	parental	antiTGFb_trap	0	Baseline	NA	R	0	NA	WT	primary	WT	BALB/c	anti_PDL1(mut)_TGFb_Trap_control	NA	orthotopic	mammary fat pad	SRX3453172	SRX3453172
GSE107801	GSM2879418	in_vivo	Mammary carcinoma	EMT6	parental	antiTGFb_trap	0	Baseline	NA	R	0	NA	WT	primary	WT	BALB/c	anti_PDL1(mut)_TGFb_Trap_control	NA	orthotopic	mammary fat pad	SRX3453173	SRX3453173
GSE107801	GSM2879419	in_vivo	Mammary carcinoma	EMT6	parental	antiTGFb_trap	0	Baseline	NA	R	0	NA	WT	primary	WT	BALB/c	anti_PDL1(mut)_TGFb_Trap_control	NA	orthotopic	mammary fat pad	SRX3453174	SRX3453174
GSE107801	GSM2879420	in_vivo	Mammary carcinoma	EMT6	parental	antiTGFb_trap	0	Baseline	NA	R	0	NA	WT	primary	WT	BALB/c	anti_PDL1(mut)_TGFb_Trap_control	NA	orthotopic	mammary fat pad	SRX3453175	SRX3453175
GSE107801	GSM2879421	in_vivo	Mammary carcinoma	EMT6	parental	antiTGFb_trap	0	Baseline	NA	R	0	NA	WT	primary	WT	BALB/c	anti_PDL1(mut)_TGFb_Trap_control	NA	orthotopic	mammary fat pad	SRX3453176	SRX3453176
GSE107801	GSM2879422	in_vivo	Mammary carcinoma	EMT6	parental	antiTGFb_trap	0	Baseline	NA	R	0	NA	WT	primary	WT	BALB/c	anti_PDL1(mut)_TGFb_Trap_control	NA	orthotopic	mammary fat pad	SRX3453177	SRX3453177
GSE107801	GSM2879423	in_vivo	Mammary carcinoma	EMT6	parental	antiTGFb_trap	0	Baseline	NA	R	0	NA	WT	primary	WT	BALB/c	anti_PDL1(mut)_TGFb_Trap_control	NA	orthotopic	mammary fat pad	SRX3453178	SRX3453178
GSE107801	GSM2879424	in_vivo	Mammary carcinoma	EMT6	parental	antiTGFb_trap	0	Baseline	NA	R	0	NA	WT	primary	WT	BALB/c	anti_PDL1(mut)_TGFb_Trap_control	NA	orthotopic	mammary fat pad	SRX3453179	SRX3453179
GSE107801	GSM2879425	in_vivo	Mammary carcinoma	EMT6	parental	antiTGFb_trap	0	Baseline	NA	R	0	NA	WT	primary	WT	BALB/c	anti_PDL1(mut)_TGFb_Trap_control	NA	orthotopic	mammary fat pad	SRX3453180	SRX3453180
GSE107801	GSM2879426	in_vivo	Mammary carcinoma	EMT6	parental	antiTGFb_trap	0	Baseline	NA	R	0	NA	WT	primary	WT	BALB/c	anti_PDL1(mut)_TGFb_Trap_control	NA	orthotopic	mammary fat pad	SRX3453181	SRX3453181
GSE107801	GSM2879427	in_vivo	Mammary carcinoma	EMT6	parental	NA	1	R	antiPDL1	NA	0	NA	WT	primary	WT	BALB/c	antiPDL1;	NA	orthotopic	mammary fat pad	SRX3453182	SRX3453182
GSE107801	GSM2879428	in_vivo	Mammary carcinoma	EMT6	parental	NA	1	R	antiPDL1	NA	0	NA	WT	primary	WT	BALB/c	antiPDL1;	NA	orthotopic	mammary fat pad	SRX3453183	SRX3453183
GSE107801	GSM2879429	in_vivo	Mammary carcinoma	EMT6	parental	NA	1	R	antiPDL1	NA	0	NA	WT	primary	WT	BALB/c	antiPDL1;	NA	orthotopic	mammary fat pad	SRX3453184	SRX3453184
GSE107801	GSM2879430	in_vivo	Mammary carcinoma	EMT6	parental	NA	1	R	antiPDL1	NA	0	NA	WT	primary	WT	BALB/c	antiPDL1;	NA	orthotopic	mammary fat pad	SRX3453185	SRX3453185
GSE107801	GSM2879431	in_vivo	Mammary carcinoma	EMT6	parental	NA	1	R	antiPDL1	NA	0	NA	WT	primary	WT	BALB/c	antiPDL1;	NA	orthotopic	mammary fat pad	SRX3453186	SRX3453186
GSE107801	GSM2879432	in_vivo	Mammary carcinoma	EMT6	parental	NA	1	R	antiPDL1	NA	0	NA	WT	primary	WT	BALB/c	antiPDL1;	NA	orthotopic	mammary fat pad	SRX3453187	SRX3453187
GSE107801	GSM2879433	in_vivo	Mammary carcinoma	EMT6	parental	NA	1	R	antiPDL1	NA	0	NA	WT	primary	WT	BALB/c	antiPDL1;	NA	orthotopic	mammary fat pad	SRX3453188	SRX3453188
GSE107801	GSM2879434	in_vivo	Mammary carcinoma	EMT6	parental	NA	1	R	antiPDL1	NA	0	NA	WT	primary	WT	BALB/c	antiPDL1;	NA	orthotopic	mammary fat pad	SRX3453189	SRX3453189
GSE107801	GSM2879435	in_vivo	Mammary carcinoma	EMT6	parental	NA	1	R	antiPDL1	NA	0	NA	WT	primary	WT	BALB/c	antiPDL1;	NA	orthotopic	mammary fat pad	SRX3453190	SRX3453190
GSE107801	GSM2879436	in_vivo	Mammary carcinoma	EMT6	parental	NA	1	R	antiPDL1	NA	0	NA	WT	primary	WT	BALB/c	antiPDL1;	NA	orthotopic	mammary fat pad	SRX3453191	SRX3453191
GSE107801	GSM2879437	in_vivo	Mammary carcinoma	EMT6	parental	antiTGFb_trap	1	R	antiPDL1	NA	0	NA	WT	primary	WT	BALB/c	M7824 (anti_PDL1_TGFb_Trap)	NA	orthotopic	mammary fat pad	SRX3453192	SRX3453192
GSE107801	GSM2879438	in_vivo	Mammary carcinoma	EMT6	parental	antiTGFb_trap	1	R	antiPDL1	NA	0	NA	WT	primary	WT	BALB/c	M7824 (anti_PDL1_TGFb_Trap)	NA	orthotopic	mammary fat pad	SRX3453193	SRX3453193
GSE107801	GSM2879439	in_vivo	Mammary carcinoma	EMT6	parental	antiTGFb_trap	1	R	antiPDL1	NA	0	NA	WT	primary	WT	BALB/c	M7824 (anti_PDL1_TGFb_Trap)	NA	orthotopic	mammary fat pad	SRX3453194	SRX3453194
GSE107801	GSM2879440	in_vivo	Mammary carcinoma	EMT6	parental	antiTGFb_trap	1	R	antiPDL1	NA	0	NA	WT	primary	WT	BALB/c	M7824 (anti_PDL1_TGFb_Trap)	NA	orthotopic	mammary fat pad	SRX3453195	SRX3453195
GSE107801	GSM2879441	in_vivo	Mammary carcinoma	EMT6	parental	antiTGFb_trap	1	R	antiPDL1	NA	0	NA	WT	primary	WT	BALB/c	M7824 (anti_PDL1_TGFb_Trap)	NA	orthotopic	mammary fat pad	SRX3453196	SRX3453196
GSE107801	GSM2879442	in_vivo	Mammary carcinoma	EMT6	parental	antiTGFb_trap	1	R	antiPDL1	NA	0	NA	WT	primary	WT	BALB/c	M7824 (anti_PDL1_TGFb_Trap)	NA	orthotopic	mammary fat pad	SRX3453197	SRX3453197
GSE107801	GSM2879443	in_vivo	Mammary carcinoma	EMT6	parental	antiTGFb_trap	1	R	antiPDL1	NA	0	NA	WT	primary	WT	BALB/c	M7824 (anti_PDL1_TGFb_Trap)	NA	orthotopic	mammary fat pad	SRX3453198	SRX3453198
GSE107801	GSM2879444	in_vivo	Mammary carcinoma	EMT6	parental	antiTGFb_trap	1	R	antiPDL1	NA	0	NA	WT	primary	WT	BALB/c	M7824 (anti_PDL1_TGFb_Trap)	NA	orthotopic	mammary fat pad	SRX3453199	SRX3453199
GSE107801	GSM2879445	in_vivo	Mammary carcinoma	EMT6	parental	antiTGFb_trap	1	R	antiPDL1	NA	0	NA	WT	primary	WT	BALB/c	M7824 (anti_PDL1_TGFb_Trap)	NA	orthotopic	mammary fat pad	SRX3453200	SRX3453200
GSE107801	GSM2879446	in_vivo	Mammary carcinoma	EMT6	parental	antiTGFb_trap	1	R	antiPDL1	NA	0	NA	WT	primary	WT	BALB/c	M7824 (anti_PDL1_TGFb_Trap)	NA	orthotopic	mammary fat pad	SRX3453201	SRX3453201
GSE109485	GSM2944217	in_vivo	Melanoma	B16	B16F1	intracranial	0	Baseline	NA	NR	1	NA	WT	primary	WT	C57BL/6J	isotype; intracranial;	NA	non-orthotopic	intracranial	SRX3591526	SRX3591526
GSE109485	GSM2944218	in_vivo	Melanoma	B16	B16F1	intracranial	0	Baseline	NA	NR	1	NA	WT	primary	WT	C57BL/6J	isotype; intracranial;	NA	non-orthotopic	intracranial	SRX3591527	SRX3591527
GSE109485	GSM2944219	in_vivo	Melanoma	B16	B16F1	intracranial	0	Baseline	NA	NR	1	NA	WT	primary	WT	C57BL/6J	isotype; intracranial;	NA	non-orthotopic	intracranial	SRX3591528	SRX3591528
GSE109485	GSM2944220	in_vivo	Melanoma	B16	B16F1	intracranial	1	NR	antiCTLA4&antiPD1	NA	0	NA	WT	primary	WT	C57BL/6J	antiPD1; antiCTLA4; intracranial;	NA	non-orthotopic	intracranial	SRX3591529	SRX3591529
GSE109485	GSM2944221	in_vivo	Melanoma	B16	B16F1	intracranial	1	NR	antiCTLA4&antiPD1	NA	0	NA	WT	primary	WT	C57BL/6J	antiPD1; antiCTLA4; intracranial;	NA	non-orthotopic	intracranial	SRX3591530	SRX3591530
GSE109485	GSM2944222	in_vivo	Melanoma	B16	B16F1	intracranial	1	NR	antiCTLA4&antiPD1	NA	0	NA	WT	primary	WT	C57BL/6J	antiPD1; antiCTLA4; intracranial;	NA	non-orthotopic	intracranial	SRX3591531	SRX3591531
GSE109485	GSM2944223	in_vivo	Melanoma	B16	B16F1	intra&extracranial	0	Baseline	NA	R	1	NA	WT	primary	WT	C57BL/6J	isotype; intra&extracranial;	NA	non-orthotopic	intracranial	SRX3591532	SRX3591532
GSE109485	GSM2944224	in_vivo	Melanoma	B16	B16F1	intra&extracranial	0	Baseline	NA	R	1	NA	WT	primary	WT	C57BL/6J	isotype; intra&extracranial;	NA	non-orthotopic	intracranial	SRX3591533	SRX3591533
GSE109485	GSM2944225	in_vivo	Melanoma	B16	B16F1	intra&extracranial	0	Baseline	NA	R	1	NA	WT	primary	WT	C57BL/6J	isotype; intra&extracranial;	NA	non-orthotopic	intracranial	SRX3591534	SRX3591534
GSE109485	GSM2944226	in_vivo	Melanoma	B16	B16F1	intra&extracranial	1	R	antiCTLA4&antiPD1	NA	0	NA	WT	primary	WT	C57BL/6J	antiPD1; antiCTLA4; intra&extracranial;	NA	non-orthotopic	intracranial	SRX3591535	SRX3591535
GSE109485	GSM2944227	in_vivo	Melanoma	B16	B16F1	intra&extracranial	1	R	antiCTLA4&antiPD1	NA	0	NA	WT	primary	WT	C57BL/6J	antiPD1; antiCTLA4; intra&extracranial;	NA	non-orthotopic	intracranial	SRX3591536	SRX3591536
GSE109485	GSM2944228	in_vivo	Melanoma	B16	B16F1	intra&extracranial	1	R	antiCTLA4&antiPD1	NA	0	NA	WT	primary	WT	C57BL/6J	antiPD1; antiCTLA4; intra&extracranial;	NA	non-orthotopic	intracranial	SRX3591537	SRX3591537
GSE111157	GSM3024253	in_vivo	Mammary carcinoma	Met1	parental	NA	0	NA	NA	NA	1	NA	WT	primary	WT	FVB	no_treatment	NA	orthotopic	mammary fat pad	SRX3744255	SRX3744255
GSE111157	GSM3024254	in_vivo	Mammary carcinoma	Met1	parental	NA	0	NA	NA	NA	1	NA	WT	primary	WT	FVB	no_treatment	NA	orthotopic	mammary fat pad	SRX3744256	SRX3744256
GSE111157	GSM3024255	in_vivo	Mammary carcinoma	Met1	parental	NA	0	NA	NA	NA	1	NA	WT	primary	WT	FVB	no_treatment	NA	orthotopic	mammary fat pad	SRX3744257	SRX3744257
GSE111329	GSM3028602	in_vivo	Mammary carcinoma	4T1	parental	NA	0	NA	NA	NA	1	splice.oligomer.control	WT	primary	WT	BALB/c	no_treatment	NA	orthotopic	unknown	SRX3756779	SRX3756779
GSE111329	GSM3028603	in_vivo	Mammary carcinoma	4T1	parental	NA	0	NA	NA	NA	0	LFPRLR.splice.modulating.oligomer	prolactin.receptor_knockdown	primary	WT	BALB/c	no_treatment	NA	orthotopic	unknown	SRX3756780	SRX3756780
GSE112973	GSM3092543	in_vivo	Bladder carcinoma	BBN963	parental	NA	0	NA	NA	NA	1	NA	WT	primary	WT	C57BL/6	no_treatment	NA	subcutaneous	flank	SRX3923604	SRX3923604
GSE112973	GSM3092544	in_vivo	Bladder carcinoma	BBN963	parental	NA	0	NA	NA	NA	1	NA	WT	primary	WT	C57BL/6	no_treatment	NA	subcutaneous	flank	SRX3923605	SRX3923605
GSE112973	GSM3092545	in_vivo	Bladder carcinoma	MB49	parental	NA	0	NA	NA	NA	1	NA	WT	primary	WT	C57BL/6	no_treatment	NA	subcutaneous	flank	SRX3923606	SRX3923606
GSE112973	GSM3092546	in_vivo	Bladder carcinoma	MB49	parental	NA	0	NA	NA	NA	1	NA	WT	primary	WT	C57BL/6	no_treatment	NA	subcutaneous	flank	SRX3923607	SRX3923607
GSE112973	GSM3092547	in_vivo	Bladder carcinoma	MB49	parental	NA	0	NA	NA	NA	1	NA	WT	primary	WT	C57BL/6	no_treatment	NA	subcutaneous	flank	SRX3923608	SRX3923608
GSE112973	GSM3092548	in_vivo	Bladder carcinoma	MB49	parental	NA	0	NA	NA	NA	1	NA	WT	primary	WT	C57BL/6	no_treatment	NA	subcutaneous	flank	SRX3923609	SRX3923609
GSE112973	GSM3092549	in_vivo	Bladder carcinoma	UPPL1541	parental	NA	0	NA	NA	NA	1	NA	WT	primary	WT	C57BL/6	no_treatment	NA	subcutaneous	flank	SRX3923610	SRX3923610
GSE112973	GSM3092550	in_vivo	Bladder carcinoma	UPPL1541	parental	NA	0	NA	NA	NA	1	NA	WT	primary	WT	C57BL/6	no_treatment	NA	subcutaneous	flank	SRX3923611	SRX3923611
GSE112973	GSM3092551	in_vivo	Bladder carcinoma	UPPL1541	parental	NA	0	NA	NA	NA	1	NA	WT	primary	WT	C57BL/6	no_treatment	NA	subcutaneous	flank	SRX3923612	SRX3923612
GSE112973	GSM3092552	in_vivo	Bladder carcinoma	UPPL1541	parental	NA	0	NA	NA	NA	1	NA	WT	primary	WT	C57BL/6	no_treatment	NA	subcutaneous	flank	SRX3923613	SRX3923613
GSE113379	GSM3104650	in_vivo	Mammary carcinoma	NDL(UCD)	parental	NA	0	NA	NA	NA	1	NA	WT	primary	WT	FVB/N	no_treatment	NA	orthotopic	mammary fat pad	SRX3972566	SRX3972566
GSE113379	GSM3104651	in_vivo	Mammary carcinoma	NDL(UCD)	parental	NA	0	NA	NA	NA	1	NA	WT	primary	WT	FVB/N	no_treatment	NA	orthotopic	mammary fat pad	SRX3972567	SRX3972567
GSE113379	GSM3104652	in_vivo	Mammary carcinoma	NDL(UCD)	parental	NA	0	NA	NA	NA	1	NA	WT	primary	WT	FVB/N	no_treatment	NA	orthotopic	mammary fat pad	SRX3972568	SRX3972568
GSE115109	GSM3165395	in_vivo	Lung carcinoma	LLC	parental	NA	0	NA	NA	NA	0	NA	WT	primary	KO	B6.129P2-Syktm1.2Tara/J (flox)	no_treatment	NA	subcutaneous	unknown	SRX4142090	SRX4142090
GSE115109	GSM3165396	in_vivo	Lung carcinoma	LLC	parental	NA	0	NA	NA	NA	0	NA	WT	primary	KO	B6.129P2-Syktm1.2Tara/J (flox)	no_treatment	NA	subcutaneous	unknown	SRX4142091	SRX4142091
GSE115109	GSM3165397	in_vivo	Lung carcinoma	LLC	parental	NA	0	NA	NA	NA	0	NA	WT	primary	KO	C57BL/6 Syk cre	no_treatment	NA	subcutaneous	unknown	SRX4142092	SRX4142092
GSE115109	GSM3165398	in_vivo	Lung carcinoma	LLC	parental	NA	0	NA	NA	NA	0	NA	WT	primary	KO	C57BL/6 Syk cre	no_treatment	NA	subcutaneous	unknown	SRX4142093	SRX4142093
GSE115109	GSM3165405	in_vivo	Lung carcinoma	LLC	parental	NA	0	NA	NA	NA	1	NA	WT	primary	WT	C57BL/6	vehicle	NA	subcutaneous	unknown	SRX4142100	SRX4142100
GSE115109	GSM3165406	in_vivo	Lung carcinoma	LLC	parental	NA	0	NA	NA	NA	1	NA	WT	primary	WT	C57BL/6	vehicle	NA	subcutaneous	unknown	SRX4142101	SRX4142101
GSE115109	GSM3165407	in_vivo	Lung carcinoma	LLC	parental	NA	0	NA	NA	NA	0	NA	WT	primary	WT	C57BL/6	SRX3207	NA	subcutaneous	unknown	SRX4142102	SRX4142102
GSE115109	GSM3165408	in_vivo	Lung carcinoma	LLC	parental	NA	0	NA	NA	NA	0	NA	WT	primary	WT	C57BL/6	SRX3207	NA	subcutaneous	unknown	SRX4142103	SRX4142103
GSE124821	GSM3554691	in_vivo	Mammary cancer, NOS	KPB25L	parental	day7	1	R	antiCTLA4&antiPD1	NA	0	NA	WT	primary	WT	FVB/NJ	antiPD1; antiCTLA4;	day7	orthotopic	mammary gland	SRX5100689	SRX5100689
GSE124821	GSM3554692	in_vivo	Mammary cancer, NOS	KPB25L	parental	day7	0	Baseline	NA	R	1	NA	WT	primary	WT	FVB/NJ	no_treatment	day7	orthotopic	mammary gland	SRX5100686	SRX5100686
GSE124821	GSM3554693	in_vivo	Mammary cancer, NOS	KPB25L	parental	day7	0	Baseline	NA	R	1	NA	WT	primary	WT	FVB/NJ	no_treatment	day7	orthotopic	mammary gland	SRX5100687	SRX5100687
GSE124821	GSM3554694	in_vivo	Mammary cancer, NOS	KPB25L	parental	day7	0	Baseline	NA	R	1	NA	WT	primary	WT	FVB/NJ	no_treatment	day7	orthotopic	mammary gland	SRX5100692	SRX5100692
GSE124821	GSM3554695	in_vivo	Mammary cancer, NOS	KPB25L	parental	day7	0	Baseline	NA	R	1	NA	WT	primary	WT	FVB/NJ	no_treatment	day7	orthotopic	mammary gland	SRX5100693	SRX5100693
GSE124821	GSM3554696	in_vivo	Mammary cancer, NOS	KPB25L	parental	day7	1	R	antiCTLA4&antiPD1	NA	0	NA	WT	primary	WT	FVB/NJ	antiPD1; antiCTLA4;	day7	orthotopic	mammary gland	SRX5100690	SRX5100690
GSE124821	GSM3554697	in_vivo	Mammary cancer, NOS	KPB25L	parental	day7	1	R	antiCTLA4&antiPD1	NA	0	NA	WT	primary	WT	FVB/NJ	antiPD1; antiCTLA4;	day7	orthotopic	mammary gland	SRX5100691	SRX5100691
GSE124821	GSM3554698	in_vivo	Mammary cancer, NOS	KPB25L	parental	day7	1	R	antiCTLA4&antiPD1	NA	0	NA	WT	primary	WT	FVB/NJ	antiPD1; antiCTLA4;	day7	orthotopic	mammary gland	SRX5100680	SRX5100680
GSE124821	GSM3554699	in_vivo	Mammary cancer, NOS	KPB25L	parental	end	0	Baseline	NA	R	1	NA	WT	primary	WT	FVB/NJ	no_treatment	end	orthotopic	mammary gland	SRX5100597	SRX5100597
GSE124821	GSM3554700	in_vivo	Mammary cancer, NOS	KPB25L	parental	day3	0	Baseline	NA	R	1	NA	WT	primary	WT	FVB/NJ	no_treatment	day3	orthotopic	mammary gland	SRX5100596	SRX5100596
GSE124821	GSM3554701	in_vivo	Mammary cancer, NOS	KPB25L	parental	end	0	Baseline	NA	R	1	NA	WT	primary	WT	FVB/NJ	no_treatment	end	orthotopic	mammary gland	SRX5100599	SRX5100599
GSE124821	GSM3554702	in_vivo	Mammary cancer, NOS	KPB25L	parental	day3	0	Baseline	NA	R	1	NA	WT	primary	WT	FVB/NJ	no_treatment	day3	orthotopic	mammary gland	SRX5100598	SRX5100598
GSE124821	GSM3554703	in_vivo	Mammary cancer, NOS	KPB25L	parental	day3	0	Baseline	NA	R	1	NA	WT	primary	WT	FVB/NJ	no_treatment	day3	orthotopic	mammary gland	SRX5100618	SRX5100618
GSE124821	GSM3554704	in_vivo	Mammary cancer, NOS	KPB25L	parental	day3	0	Baseline	NA	R	1	NA	WT	primary	WT	FVB/NJ	no_treatment	day3	orthotopic	mammary gland	SRX5100617	SRX5100617
GSE124821	GSM3554705	in_vivo	Mammary cancer, NOS	KPB25L	parental	day3	0	Baseline	NA	R	1	NA	WT	primary	WT	FVB/NJ	no_treatment	day3	orthotopic	mammary gland	SRX5100591	SRX5100591
GSE124821	GSM3554706	in_vivo	Mammary cancer, NOS	KPB25L	parental	day3	1	R	antiCTLA4&antiPD1	NA	0	NA	WT	primary	WT	FVB/NJ	antiPD1; antiCTLA4;	day3	orthotopic	mammary gland	SRX5100588	SRX5100588
GSE124821	GSM3554707	in_vivo	Mammary cancer, NOS	KPB25L	parental	day3	1	R	antiCTLA4&antiPD1	NA	0	NA	WT	primary	WT	FVB/NJ	antiPD1; antiCTLA4;	day3	orthotopic	mammary gland	SRX5100589	SRX5100589
GSE124821	GSM3554708	in_vivo	Mammary cancer, NOS	KPB25L	parental	day3	1	R	antiCTLA4&antiPD1	NA	0	NA	WT	primary	WT	FVB/NJ	antiPD1; antiCTLA4;	day3	orthotopic	mammary gland	SRX5100594	SRX5100594
GSE124821	GSM3554709	in_vivo	Mammary cancer, NOS	KPB25L	parental	day3	1	R	antiCTLA4&antiPD1	NA	0	NA	WT	primary	WT	FVB/NJ	antiPD1; antiCTLA4;	day3	orthotopic	mammary gland	SRX5100609	SRX5100609
GSE124821	GSM3554710	in_vivo	Mammary cancer, NOS	KPB25L	parental	day3	1	R	antiCTLA4&antiPD1	NA	0	NA	WT	primary	WT	FVB/NJ	antiPD1; antiCTLA4;	day3	orthotopic	mammary gland	SRX5100595	SRX5100595
GSE124821	GSM3554711	in_vivo	Mammary cancer, NOS	KPB25L	parental	end	0	Baseline	NA	R	1	NA	WT	primary	WT	FVB/NJ	no_treatment	end	orthotopic	mammary gland	SRX5100592	SRX5100592
GSE124821	GSM3554712	in_vivo	Mammary cancer, NOS	KPB25L	parental	end	0	Baseline	NA	R	1	NA	WT	primary	WT	FVB/NJ	no_treatment	end	orthotopic	mammary gland	SRX5100593	SRX5100593
GSE124821	GSM3554713	in_vivo	Mammary cancer, NOS	KPB25L	parental	end	0	Baseline	NA	R	1	NA	WT	primary	WT	FVB/NJ	no_treatment	end	orthotopic	mammary gland	SRX5100586	SRX5100586
GSE124821	GSM3554714	in_vivo	Mammary cancer, NOS	KPB25L	parental	end	0	Baseline	NA	R	1	NA	WT	primary	WT	FVB/NJ	no_treatment	end	orthotopic	mammary gland	SRX5100587	SRX5100587
GSE124821	GSM3554715	in_vivo	Mammary cancer, NOS	KPB25L	parental	end	1	R	antiCTLA4&antiPD1	NA	0	NA	WT	primary	WT	FVB/NJ	antiPD1; antiCTLA4;	end	orthotopic	mammary gland	SRX5100855	SRX5100855
GSE124821	GSM3554716	in_vivo	Mammary cancer, NOS	KPB25L	parental	end	1	R	antiCTLA4&antiPD1	NA	0	NA	WT	primary	WT	FVB/NJ	antiPD1; antiCTLA4;	end	orthotopic	mammary gland	SRX5100854	SRX5100854
GSE124821	GSM3554717	in_vivo	Mammary cancer, NOS	KPB25L	parental	end	1	R	antiCTLA4&antiPD1	NA	0	NA	WT	primary	WT	FVB/NJ	antiPD1; antiCTLA4;	end	orthotopic	mammary gland	SRX5100853	SRX5100853
GSE124821	GSM3554718	in_vivo	Mammary cancer, NOS	KPB25L	KPB25L-Apobec	Apobec_day3	0	NA	NA	NA	1	NA	WT	primary	WT	FVB/NJ	no_treatment	day3	orthotopic	mammary gland	SRX5100631	SRX5100631
GSE124821	GSM3554719	in_vivo	Mammary cancer, NOS	KPB25L	KPB25L-Apobec	Apobec_day3	0	NA	NA	NA	1	NA	WT	primary	WT	FVB/NJ	no_treatment	day3	orthotopic	mammary gland	SRX5100821	SRX5100821
GSE124821	GSM3554720	in_vivo	Mammary cancer, NOS	KPB25L	KPB25L-Apobec	Apobec_day3	0	NA	NA	NA	1	NA	WT	primary	WT	FVB/NJ	no_treatment	day3	orthotopic	mammary gland	SRX5100818	SRX5100818
GSE124821	GSM3554721	in_vivo	Mammary cancer, NOS	KPB25L	KPB25L-Apobec	Apobec_day3	0	NA	NA	NA	1	NA	WT	primary	WT	FVB/NJ	no_treatment	day3	orthotopic	mammary gland	SRX5100622	SRX5100622
GSE124821	GSM3554722	in_vivo	Mammary cancer, NOS	KPB25L	KPB25L-Apobec	Apobec_day3	0	NA	NA	NA	1	NA	WT	primary	WT	FVB/NJ	no_treatment	day3	orthotopic	mammary gland	SRX5100623	SRX5100623
GSE124821	GSM3554724	in_vivo	Mammary cancer, NOS	KPB25L	KPB25L-UV	UV_day3	0	Baseline	NA	R	1	NA	WT	primary	WT	FVB/NJ	no_treatment	day3	orthotopic	mammary gland	SRX5100863	SRX5100863
GSE124821	GSM3554725	in_vivo	Mammary cancer, NOS	KPB25L	KPB25L-UV	UV_day3	0	Baseline	NA	R	1	NA	WT	primary	WT	FVB/NJ	no_treatment	day3	orthotopic	mammary gland	SRX5100861	SRX5100861
GSE124821	GSM3554726	in_vivo	Mammary cancer, NOS	KPB25L	KPB25L-UV	UV_day3	0	Baseline	NA	R	1	NA	WT	primary	WT	FVB/NJ	no_treatment	day3	orthotopic	mammary gland	SRX5100822	SRX5100822
GSE124821	GSM3554727	in_vivo	Mammary cancer, NOS	KPB25L	KPB25L-UV	UV_day3	1	R	antiCTLA4&antiPD1	NA	0	NA	WT	primary	WT	FVB/NJ	antiPD1; antiCTLA4;	day3	orthotopic	mammary gland	SRX5100823	SRX5100823
GSE124821	GSM3554728	in_vivo	Mammary cancer, NOS	KPB25L	KPB25L-UV	UV_day3	0	Baseline	NA	R	1	NA	WT	primary	WT	FVB/NJ	no_treatment	day3	orthotopic	mammary gland	SRX5100820	SRX5100820
GSE124821	GSM3554729	in_vivo	Mammary cancer, NOS	KPB25L	KPB25L-UV	UV_end	1	R	antiCTLA4&antiPD1	NA	0	NA	WT	primary	WT	FVB/NJ	antiPD1; antiCTLA4;	end	orthotopic	mammary gland	SRX5100777	SRX5100777
GSE124821	GSM3554730	in_vivo	Mammary cancer, NOS	KPB25L	KPB25L-UV	UV_end	1	R	antiCTLA4&antiPD1	NA	0	NA	WT	primary	WT	FVB/NJ	antiPD1; antiCTLA4;	end	orthotopic	mammary gland	SRX5100776	SRX5100776
GSE124821	GSM3554731	in_vivo	Mammary cancer, NOS	KPB25L	KPB25L-UV	UV_end	1	R	antiCTLA4&antiPD1	NA	0	NA	WT	primary	WT	FVB/NJ	antiPD1; antiCTLA4;	end	orthotopic	mammary gland	SRX5100779	SRX5100779
GSE124821	GSM3554732	in_vivo	Mammary cancer, NOS	KPB25L	KPB25L-UV	UV_end	1	R	antiCTLA4&antiPD1	NA	0	NA	WT	primary	WT	FVB/NJ	antiPD1; antiCTLA4;	end	orthotopic	mammary gland	SRX5100773	SRX5100773
GSE124821	GSM3554733	in_vivo	Mammary cancer, NOS	KPB25L	KPB25L-UV	UV_day7	1	R	antiCTLA4&antiPD1	NA	0	NA	WT	primary	WT	FVB/NJ	antiPD1; antiCTLA4;	day7	orthotopic	mammary gland	SRX5100709	SRX5100709
GSE124821	GSM3554734	in_vivo	Mammary cancer, NOS	KPB25L	KPB25L-UV	UV_day7	1	R	antiCTLA4&antiPD1	NA	0	NA	WT	primary	WT	FVB/NJ	antiPD1; antiCTLA4;	day7	orthotopic	mammary gland	SRX5100712	SRX5100712
GSE124821	GSM3554735	in_vivo	Mammary cancer, NOS	KPB25L	KPB25L-UV	UV_day3	1	R	antiCTLA4&antiPD1	NA	0	NA	WT	primary	WT	FVB/NJ	antiPD1; antiCTLA4;	day3	orthotopic	mammary gland	SRX5100711	SRX5100711
GSE124821	GSM3554736	in_vivo	Mammary cancer, NOS	KPB25L	KPB25L-UV	UV_day3	1	R	antiCTLA4&antiPD1	NA	0	NA	WT	primary	WT	FVB/NJ	antiPD1; antiCTLA4;	day3	orthotopic	mammary gland	SRX5100714	SRX5100714
GSE124821	GSM3554737	in_vivo	Mammary cancer, NOS	KPB25L	KPB25L-UV	UV_day7	0	Baseline	NA	R	1	NA	WT	primary	WT	FVB/NJ	no_treatment	day7	orthotopic	mammary gland	SRX5100713	SRX5100713
GSE124821	GSM3554738	in_vivo	Mammary cancer, NOS	KPB25L	KPB25L-UV	UV_day7	0	Baseline	NA	R	1	NA	WT	primary	WT	FVB/NJ	no_treatment	day7	orthotopic	mammary gland	SRX5100716	SRX5100716
GSE124821	GSM3554739	in_vivo	Mammary cancer, NOS	KPB25L	KPB25L-UV	UV_day7	1	R	antiCTLA4&antiPD1	NA	0	NA	WT	primary	WT	FVB/NJ	antiPD1; antiCTLA4;	day7	orthotopic	mammary gland	SRX5100715	SRX5100715
GSE124821	GSM3554740	in_vivo	Mammary cancer, NOS	KPB25L	KPB25L-UV	UV_day7	0	Baseline	NA	R	1	NA	WT	primary	WT	FVB/NJ	no_treatment	day7	orthotopic	mammary gland	SRX5100708	SRX5100708
GSE124821	GSM3554741	in_vivo	Mammary cancer, NOS	KPB25L	KPB25L-UV	UV_day7	0	Baseline	NA	R	1	NA	WT	primary	WT	FVB/NJ	no_treatment	day7	orthotopic	mammary gland	SRX5100707	SRX5100707
GSE124821	GSM3554742	in_vivo	Mammary cancer, NOS	KPB25L	KPB25L-UV	UV_day7	1	R	antiCTLA4&antiPD1	NA	0	NA	WT	primary	WT	FVB/NJ	antiPD1; antiCTLA4;	day7	orthotopic	mammary gland	SRX5100619	SRX5100619
GSE124821	GSM3554743	in_vivo	Mammary cancer, NOS	KPB25L	KPB25L-UV	UV_day7	1	R	antiCTLA4&antiPD1	NA	0	NA	WT	primary	WT	FVB/NJ	antiPD1; antiCTLA4;	day7	orthotopic	mammary gland	SRX5100620	SRX5100620
GSE124821	GSM3554744	in_vivo	Mammary cancer, NOS	KPB25L	KPB25L-UV	UV_day7	1	R	antiCTLA4&antiPD1	NA	0	NA	WT	primary	WT	FVB/NJ	antiPD1; antiCTLA4;	day7	orthotopic	mammary gland	SRX5100621	SRX5100621
GSE124821	GSM3554745	in_vivo	Mammary cancer, NOS	KPB25L	KPB25L-UV	UV_end	0	Baseline	NA	R	1	NA	WT	primary	WT	FVB/NJ	no_treatment	end	orthotopic	mammary gland	SRX5100605	SRX5100605
GSE124821	GSM3554746	in_vivo	Mammary cancer, NOS	KPB25L	KPB25L-UV	UV_end	0	Baseline	NA	R	1	NA	WT	primary	WT	FVB/NJ	no_treatment	end	orthotopic	mammary gland	SRX5100604	SRX5100604
GSE124821	GSM3554747	in_vivo	Mammary cancer, NOS	KPB25L	KPB25L-UV	UV_end	0	Baseline	NA	R	1	NA	WT	primary	WT	FVB/NJ	no_treatment	end	orthotopic	mammary gland	SRX5100766	SRX5100766
GSE124821	GSM3554748	in_vivo	Mammary cancer, NOS	KPB25L	KPB25L-UV	UV_end	0	Baseline	NA	R	1	NA	WT	primary	WT	FVB/NJ	no_treatment	end	orthotopic	mammary gland	SRX5100767	SRX5100767
GSE124821	GSM3554749	in_vivo	Mammary cancer, NOS	KPB25L	KPB25L-UV	UV_end	0	Baseline	NA	R	1	NA	WT	primary	WT	FVB/NJ	no_treatment	end	orthotopic	mammary gland	SRX5100590	SRX5100590
GSE124821	GSM3554750	in_vivo	Mammary cancer, NOS	KPB25L	KPB25L-UV	UV_end	0	Baseline	NA	R	1	NA	WT	primary	WT	FVB/NJ	no_treatment	end	orthotopic	mammary gland	SRX5100608	SRX5100608
GSE124821	GSM3554785	in_vivo	Mammary cancer, NOS	p53-2153F	parental	day3	0	NA	NA	NA	1	NA	WT	primary	WT	BALB/cJ	no_treatment	day3	orthotopic	mammary gland	SRX5100645	SRX5100645
GSE124821	GSM3554786	in_vivo	Mammary cancer, NOS	p53-2153F	parental	day3	0	NA	NA	NA	1	NA	WT	primary	WT	BALB/cJ	no_treatment	day3	orthotopic	mammary gland	SRX5100721	SRX5100721
GSE124821	GSM3554787	in_vivo	Mammary cancer, NOS	p53-2153F	parental	day3	0	NA	NA	NA	1	NA	WT	primary	WT	BALB/cJ	no_treatment	day3	orthotopic	mammary gland	SRX5100644	SRX5100644
GSE124821	GSM3554788	in_vivo	Mammary cancer, NOS	p53-2153F	parental	day3	0	NA	NA	NA	1	NA	WT	primary	WT	BALB/cJ	no_treatment	day3	orthotopic	mammary gland	SRX5100757	SRX5100757
GSE124821	GSM3554789	in_vivo	Mammary cancer, NOS	p53-2224	parental	end	0	NA	NA	NA	1	NA	WT	primary	WT	BALB/cJ	no_treatment	end	orthotopic	mammary gland	SRX5100774	SRX5100774
GSE124821	GSM3554790	in_vivo	Mammary cancer, NOS	p53-2225L	parental	end	0	Baseline	NA	NR	1	NA	WT	primary	WT	BALB/cJ	no_treatment	end	orthotopic	mammary gland	SRX5100674	SRX5100674
GSE124821	GSM3554791	in_vivo	Mammary cancer, NOS	p53-2225L	parental	day3	0	Baseline	NA	NR	1	NA	WT	primary	WT	BALB/cJ	no_treatment	day3	orthotopic	mammary gland	SRX5100756	SRX5100756
GSE124821	GSM3554792	in_vivo	Mammary cancer, NOS	p53-2225L	parental	day3	0	Baseline	NA	NR	1	NA	WT	primary	WT	BALB/cJ	no_treatment	day3	orthotopic	mammary gland	SRX5100607	SRX5100607
GSE124821	GSM3554793	in_vivo	Mammary cancer, NOS	p53-2225L	parental	day3	0	Baseline	NA	NR	1	NA	WT	primary	WT	BALB/cJ	no_treatment	day3	orthotopic	mammary gland	SRX5100606	SRX5100606
GSE124821	GSM3554794	in_vivo	Mammary cancer, NOS	p53-2225L	parental	day3	0	Baseline	NA	NR	1	NA	WT	primary	WT	BALB/cJ	no_treatment	day3	orthotopic	mammary gland	SRX5100650	SRX5100650
GSE124821	GSM3554795	in_vivo	Mammary cancer, NOS	p53-2225L	parental	day3	0	Baseline	NA	NR	1	NA	WT	primary	WT	BALB/cJ	no_treatment	day3	orthotopic	mammary gland	SRX5100701	SRX5100701
GSE124821	GSM3554796	in_vivo	Mammary cancer, NOS	p53-2225L	parental	day3	0	Baseline	NA	NR	1	NA	WT	primary	WT	BALB/cJ	no_treatment	day3	orthotopic	mammary gland	SRX5100782	SRX5100782
GSE124821	GSM3554797	in_vivo	Mammary cancer, NOS	p53-2225L	parental	day3	0	Baseline	NA	NR	1	NA	WT	primary	WT	BALB/cJ	no_treatment	day3	orthotopic	mammary gland	SRX5100781	SRX5100781
GSE124821	GSM3554798	in_vivo	Mammary cancer, NOS	p53-2225L	parental	day3	0	Baseline	NA	NR	1	NA	WT	primary	WT	BALB/cJ	no_treatment	day3	orthotopic	mammary gland	SRX5100728	SRX5100728
GSE124821	GSM3554799	in_vivo	Mammary cancer, NOS	p53-2225L	parental	day3	1	NR	antiCTLA4&antiPD1	NA	0	NA	WT	primary	WT	BALB/cJ	antiPD1; antiCTLA4;	day3	orthotopic	mammary gland	SRX5100700	SRX5100700
GSE124821	GSM3554800	in_vivo	Mammary cancer, NOS	p53-2225L	parental	day3	1	NR	antiCTLA4&antiPD1	NA	0	NA	WT	primary	WT	BALB/cJ	antiPD1; antiCTLA4;	day3	orthotopic	mammary gland	SRX5100729	SRX5100729
GSE124821	GSM3554801	in_vivo	Mammary cancer, NOS	p53-2225L	parental	day3	1	NR	antiCTLA4&antiPD1	NA	0	NA	WT	primary	WT	BALB/cJ	antiPD1; antiCTLA4;	day3	orthotopic	mammary gland	SRX5100730	SRX5100730
GSE124821	GSM3554802	in_vivo	Mammary cancer, NOS	p53-2225L	parental	day3	1	NR	antiCTLA4&antiPD1	NA	0	NA	WT	primary	WT	BALB/cJ	antiPD1; antiCTLA4;	day3	orthotopic	mammary gland	SRX5100731	SRX5100731
GSE124821	GSM3554803	in_vivo	Mammary cancer, NOS	p53-2225L	parental	day3	1	NR	antiCTLA4&antiPD1	NA	0	NA	WT	primary	WT	BALB/cJ	antiPD1; antiCTLA4;	day3	orthotopic	mammary gland	SRX5100732	SRX5100732
GSE124821	GSM3554804	in_vivo	Mammary cancer, NOS	p53-2225L	parental	end	0	Baseline	NA	NR	1	NA	WT	primary	WT	BALB/cJ	no_treatment	end	orthotopic	mammary gland	SRX5100699	SRX5100699
GSE124821	GSM3554805	in_vivo	Mammary cancer, NOS	p53-2225L	parental	end	0	Baseline	NA	NR	1	NA	WT	primary	WT	BALB/cJ	no_treatment	end	orthotopic	mammary gland	SRX5100698	SRX5100698
GSE124821	GSM3554806	in_vivo	Mammary cancer, NOS	p53-2225L	parental	end	0	Baseline	NA	NR	1	NA	WT	primary	WT	BALB/cJ	no_treatment	end	orthotopic	mammary gland	SRX5100734	SRX5100734
GSE124821	GSM3554807	in_vivo	Mammary cancer, NOS	p53-2225L	parental	end	0	Baseline	NA	NR	1	NA	WT	primary	WT	BALB/cJ	no_treatment	end	orthotopic	mammary gland	SRX5100694	SRX5100694
GSE124821	GSM3554808	in_vivo	Mammary cancer, NOS	p53-2225L	parental	end	0	Baseline	NA	NR	1	NA	WT	primary	WT	BALB/cJ	no_treatment	end	orthotopic	mammary gland	SRX5100735	SRX5100735
GSE124821	GSM3554809	in_vivo	Mammary cancer, NOS	p53-2225L	parental	end	1	NR	antiCTLA4&antiPD1	NA	0	NA	WT	primary	WT	BALB/cJ	antiPD1; antiCTLA4;	end	orthotopic	mammary gland	SRX5100736	SRX5100736
GSE124821	GSM3554810	in_vivo	Mammary cancer, NOS	p53-2225L	parental	end	1	NR	antiCTLA4&antiPD1	NA	0	NA	WT	primary	WT	BALB/cJ	antiPD1; antiCTLA4;	end	orthotopic	mammary gland	SRX5100737	SRX5100737
GSE124821	GSM3554811	in_vivo	Mammary cancer, NOS	p53-2225L	parental	end	1	NR	antiCTLA4&antiPD1	NA	0	NA	WT	primary	WT	BALB/cJ	antiPD1; antiCTLA4;	end	orthotopic	mammary gland	SRX5100702	SRX5100702
GSE124821	GSM3554812	in_vivo	Mammary cancer, NOS	p53-2245	p53-2245	end	0	NA	NA	NA	1	NA	WT	primary	WT	BALB/cJ	no_treatment	end	orthotopic	mammary gland	SRX5100697	SRX5100697
GSE124821	GSM3554813	in_vivo	Mammary cancer, NOS	p53-2336R	p53-2336R	day3	0	Baseline	NA	NR	1	NA	WT	primary	WT	BALB/cJ	no_treatment	day3	orthotopic	mammary gland	SRX5100696	SRX5100696
GSE124821	GSM3554814	in_vivo	Mammary cancer, NOS	p53-2336R	p53-2336R	day3	0	Baseline	NA	NR	1	NA	WT	primary	WT	BALB/cJ	no_treatment	day3	orthotopic	mammary gland	SRX5100695	SRX5100695
GSE124821	GSM3554815	in_vivo	Mammary cancer, NOS	p53-2336R	p53-2336R	day3	0	Baseline	NA	NR	1	NA	WT	primary	WT	BALB/cJ	no_treatment	day3	orthotopic	mammary gland	SRX5100704	SRX5100704
GSE124821	GSM3554816	in_vivo	Mammary cancer, NOS	p53-2336R	p53-2336R	day3	1	NR	antiCTLA4&antiPD1	NA	0	NA	WT	primary	WT	BALB/cJ	antiPD1; antiCTLA4;	day3	orthotopic	mammary gland	SRX5100703	SRX5100703
GSE124821	GSM3554817	in_vivo	Mammary cancer, NOS	p53-2336R	p53-2336R	day3	1	NR	antiCTLA4&antiPD1	NA	0	NA	WT	primary	WT	BALB/cJ	antiPD1; antiCTLA4;	day3	orthotopic	mammary gland	SRX5100668	SRX5100668
GSE124821	GSM3554818	in_vivo	Mammary cancer, NOS	p53-2336R	p53-2336R	day3	1	NR	antiCTLA4&antiPD1	NA	0	NA	WT	primary	WT	BALB/cJ	antiPD1; antiCTLA4;	day3	orthotopic	mammary gland	SRX5100669	SRX5100669
GSE124821	GSM3554819	in_vivo	Mammary cancer, NOS	p53-2336R	p53-2336R	day3	1	NR	antiCTLA4&antiPD1	NA	0	NA	WT	primary	WT	BALB/cJ	antiPD1; antiCTLA4;	day3	orthotopic	mammary gland	SRX5100666	SRX5100666
GSE124821	GSM3554820	in_vivo	Mammary cancer, NOS	p53-2336R	p53-2336R	day3	1	NR	antiCTLA4&antiPD1	NA	0	NA	WT	primary	WT	BALB/cJ	antiPD1; antiCTLA4;	day3	orthotopic	mammary gland	SRX5100667	SRX5100667
GSE124821	GSM3554821	in_vivo	Mammary cancer, NOS	p53-2336R	p53-2336R	end	0	Baseline	NA	NR	1	NA	WT	primary	WT	BALB/cJ	no_treatment	end	orthotopic	mammary gland	SRX5100672	SRX5100672
GSE124821	GSM3554822	in_vivo	Mammary cancer, NOS	p53-2336R	p53-2336R	end	0	Baseline	NA	NR	1	NA	WT	primary	WT	BALB/cJ	no_treatment	end	orthotopic	mammary gland	SRX5100635	SRX5100635
GSE124821	GSM3554823	in_vivo	Mammary cancer, NOS	p53-2336R	p53-2336R	end	0	Baseline	NA	NR	1	NA	WT	primary	WT	BALB/cJ	no_treatment	end	orthotopic	mammary gland	SRX5100664	SRX5100664
GSE124821	GSM3554824	in_vivo	Mammary cancer, NOS	p53-2336R	p53-2336R	end	0	Baseline	NA	NR	1	NA	WT	primary	WT	BALB/cJ	no_treatment	end	orthotopic	mammary gland	SRX5100662	SRX5100662
GSE124821	GSM3554825	in_vivo	Mammary cancer, NOS	p53-2336R	p53-2336R	end	0	Baseline	NA	NR	1	NA	WT	primary	WT	BALB/cJ	no_treatment	end	orthotopic	mammary gland	SRX5100637	SRX5100637
GSE124821	GSM3554826	in_vivo	Mammary cancer, NOS	p53-2336R	p53-2336R	end	0	Baseline	NA	NR	1	NA	WT	primary	WT	BALB/cJ	no_treatment	end	orthotopic	mammary gland	SRX5100634	SRX5100634
GSE124821	GSM3554827	in_vivo	Mammary cancer, NOS	p53-2336R	p53-2336R	end	0	Baseline	NA	NR	1	NA	WT	primary	WT	BALB/cJ	no_treatment	end	orthotopic	mammary gland	SRX5100673	SRX5100673
GSE124821	GSM3554828	in_vivo	Mammary cancer, NOS	p53-2336R	p53-2336R	end	0	Baseline	NA	NR	1	NA	WT	primary	WT	BALB/cJ	no_treatment	end	orthotopic	mammary gland	SRX5100640	SRX5100640
GSE124821	GSM3554829	in_vivo	Mammary cancer, NOS	p53-2336R	p53-2336R	end	1	NR	antiCTLA4&antiPD1	NA	0	NA	WT	primary	WT	BALB/cJ	antiPD1; antiCTLA4;	end	orthotopic	mammary gland	SRX5100633	SRX5100633
GSE124821	GSM3554830	in_vivo	Mammary cancer, NOS	p53-2336R	p53-2336R	end	1	NR	antiCTLA4&antiPD1	NA	0	NA	WT	primary	WT	BALB/cJ	antiPD1; antiCTLA4;	end	orthotopic	mammary gland	SRX5100670	SRX5100670
GSE124821	GSM3554831	in_vivo	Mammary cancer, NOS	p53-2336R	p53-2336R	end	1	NR	antiCTLA4&antiPD1	NA	0	NA	WT	primary	WT	BALB/cJ	antiPD1; antiCTLA4;	end	orthotopic	mammary gland	SRX5100671	SRX5100671
GSE124821	GSM3554832	in_vivo	Mammary cancer, NOS	p53-2336R	p53-2336R	end	1	NR	antiCTLA4&antiPD1	NA	0	NA	WT	primary	WT	BALB/cJ	antiPD1; antiCTLA4;	end	orthotopic	mammary gland	SRX5100663	SRX5100663
GSE124821	GSM3554833	in_vivo	Mammary cancer, NOS	p53-2336R	p53-2336R	end	1	NR	antiCTLA4&antiPD1	NA	0	NA	WT	primary	WT	BALB/cJ	antiPD1; antiCTLA4;	end	orthotopic	mammary gland	SRX5100636	SRX5100636
GSE124821	GSM3554834	in_vivo	Mammary cancer, NOS	p53-9263-3	p53-9263-3	end	0	NA	NA	NA	1	NA	WT	primary	WT	BALB/cJ	no_treatment	end	orthotopic	mammary gland	SRX5100639	SRX5100639
GSE124821	GSM3554835	in_vivo	Mammary cancer, NOS	p53-9263-3	p53-9263-3	day3	0	NA	NA	NA	1	NA	WT	primary	WT	BALB/cJ	no_treatment	day3	orthotopic	mammary gland	SRX5100719	SRX5100719
GSE124821	GSM3554836	in_vivo	Mammary cancer, NOS	p53-9263-3	p53-9263-3	day3	0	NA	NA	NA	1	NA	WT	primary	WT	BALB/cJ	no_treatment	day3	orthotopic	mammary gland	SRX5100720	SRX5100720
GSE124821	GSM3554837	in_vivo	Mammary cancer, NOS	p53-9263-3	p53-9263-3	day3	0	NA	NA	NA	1	NA	WT	primary	WT	BALB/cJ	no_treatment	day3	orthotopic	mammary gland	SRX5100717	SRX5100717
GSE124821	GSM3554838	in_vivo	Mammary cancer, NOS	p53-9263-3	p53-9263-3	day3	0	NA	NA	NA	1	NA	WT	primary	WT	BALB/cJ	no_treatment	day3	orthotopic	mammary gland	SRX5100718	SRX5100718
GSE124821	GSM3554839	in_vivo	Mammary cancer, NOS	p53-T1	p53-T1	end	0	NA	NA	NA	1	NA	WT	primary	WT	BALB/cJ	no_treatment	end	orthotopic	mammary gland	SRX5100677	SRX5100677
GSE124821	GSM3554840	in_vivo	Mammary cancer, NOS	p53-T12	p53-T12	end	0	NA	NA	NA	1	NA	WT	primary	WT	BALB/cJ	no_treatment	end	orthotopic	mammary gland	SRX5100705	SRX5100705
GSE124821	GSM3554841	in_vivo	Mammary cancer, NOS	p53-T2	p53-T2	end	0	NA	NA	NA	1	NA	WT	primary	WT	BALB/cJ	no_treatment	end	orthotopic	mammary gland	SRX5100649	SRX5100649
GSE124821	GSM3554842	in_vivo	Mammary cancer, NOS	p53-T6	p53-T6	end	0	NA	NA	NA	1	NA	WT	primary	WT	BALB/cJ	no_treatment	end	orthotopic	mammary gland	SRX5100856	SRX5100856
GSE124821	GSM3554843	in_vivo	Mammary cancer, NOS	p53-T7	p53-T7	end	0	NA	NA	NA	1	NA	WT	primary	WT	BALB/cJ	no_treatment	end	orthotopic	mammary gland	SRX5100733	SRX5100733
GSE124821	GSM3554847	in_vivo	Mammary cancer, NOS	T11	T11-Apobec	Apobec_end	1	R	antiCTLA4&antiPD1	NA	0	NA	WT	primary	WT	BALB/cJ	antiPD1; antiCTLA4;	end	orthotopic	mammary gland	SRX5100724	SRX5100724
GSE124821	GSM3554848	in_vivo	Mammary cancer, NOS	T11	T11-UV	UV_end	0	Baseline	NA	R	1	NA	WT	primary	WT	BALB/cJ	no_treatment	end	orthotopic	mammary gland	SRX5100723	SRX5100723
GSE124821	GSM3554849	in_vivo	Mammary cancer, NOS	T11	T11-Apobec	Apobec_day3	0	Baseline	NA	R	1	NA	WT	primary	WT	BALB/cJ	no_treatment	day3	orthotopic	mammary gland	SRX5100722	SRX5100722
GSE124821	GSM3554850	in_vivo	Mammary cancer, NOS	T11	T11-Apobec	Apobec_end	1	R	antiCTLA4&antiPD1	NA	0	NA	WT	primary	WT	BALB/cJ	antiPD1; antiCTLA4;	end	orthotopic	mammary gland	SRX5100642	SRX5100642
GSE124821	GSM3554851	in_vivo	Mammary cancer, NOS	T11	T11-UV	UV_end	0	Baseline	NA	R	1	NA	WT	primary	WT	BALB/cJ	no_treatment	end	orthotopic	mammary gland	SRX5100641	SRX5100641
GSE124821	GSM3554852	in_vivo	Mammary cancer, NOS	T11	T11-Apobec	Apobec_day3	1	R	antiCTLA4&antiPD1	NA	0	NA	WT	primary	WT	BALB/cJ	antiPD1; antiCTLA4;	day3	orthotopic	mammary gland	SRX5100638	SRX5100638
GSE124821	GSM3554853	in_vivo	Mammary cancer, NOS	T11	T11-Apobec	Apobec_day3	1	R	antiCTLA4&antiPD1	NA	0	NA	WT	primary	WT	BALB/cJ	antiPD1; antiCTLA4;	day3	orthotopic	mammary gland	SRX5100632	SRX5100632
GSE124821	GSM3554854	in_vivo	Mammary cancer, NOS	T11	T11-Apobec	Apobec_day3	1	R	antiCTLA4&antiPD1	NA	0	NA	WT	primary	WT	BALB/cJ	antiPD1; antiCTLA4;	day3	orthotopic	mammary gland	SRX5100675	SRX5100675
GSE124821	GSM3554855	in_vivo	Mammary cancer, NOS	T11	T11-Apobec	Apobec_day3	0	Baseline	NA	R	0	NA	WT	primary	WT	BALB/cJ	no_treatment	day3	orthotopic	mammary gland	SRX5100860	SRX5100860
GSE124821	GSM3554856	in_vivo	Mammary cancer, NOS	T11	T11-Apobec	Apobec_end	1	R	antiCTLA4&antiPD1	NA	0	NA	WT	primary	WT	BALB/cJ	antiPD1; antiCTLA4;	end	orthotopic	mammary gland	SRX5100859	SRX5100859
GSE124821	GSM3554857	in_vivo	Mammary cancer, NOS	T11	T11-UV	UV_end	0	Baseline	NA	R	1	NA	WT	primary	WT	BALB/cJ	no_treatment	end	orthotopic	mammary gland	SRX5100858	SRX5100858
GSE124821	GSM3554858	in_vivo	Mammary cancer, NOS	T11	T11-Apobec	Apobec_day3	1	R	antiCTLA4&antiPD1	NA	0	NA	WT	primary	WT	BALB/cJ	antiPD1; antiCTLA4;	day3	orthotopic	mammary gland	SRX5100857	SRX5100857
GSE124821	GSM3554859	in_vivo	Mammary cancer, NOS	T11	T11-Apobec	Apobec_day3	0	Baseline	NA	R	1	NA	WT	primary	WT	BALB/cJ	no_treatment	day3	orthotopic	mammary gland	SRX5100864	SRX5100864
GSE124821	GSM3554860	in_vivo	Mammary cancer, NOS	T11	T11-Apobec	Apobec_day3	0	Baseline	NA	R	1	NA	WT	primary	WT	BALB/cJ	no_treatment	day3	orthotopic	mammary gland	SRX5100862	SRX5100862
GSE124821	GSM3554861	in_vivo	Mammary cancer, NOS	T11	T11-Apobec	Apobec_end	1	R	antiCTLA4&antiPD1	NA	0	NA	WT	primary	WT	BALB/cJ	antiPD1; antiCTLA4;	end	orthotopic	mammary gland	SRX5100867	SRX5100867
GSE124821	GSM3554862	in_vivo	Mammary cancer, NOS	T11	T11-UV	UV_end	0	Baseline	NA	R	1	NA	WT	primary	WT	BALB/cJ	no_treatment	end	orthotopic	mammary gland	SRX5100866	SRX5100866
GSE124821	GSM3554863	in_vivo	Mammary cancer, NOS	T11	T11-Apobec	Apobec_end	0	Baseline	NA	R	1	NA	WT	primary	WT	BALB/cJ	no_treatment	end	orthotopic	mammary gland	SRX5100816	SRX5100816
GSE124821	GSM3554864	in_vivo	Mammary cancer, NOS	T11	T11-Apobec	Apobec_end	0	Baseline	NA	R	1	NA	WT	primary	WT	BALB/cJ	no_treatment	end	orthotopic	mammary gland	SRX5100817	SRX5100817
GSE124821	GSM3554865	in_vivo	Mammary cancer, NOS	T11	T11-Apobec	Apobec_end	0	Baseline	NA	R	1	NA	WT	primary	WT	BALB/cJ	no_treatment	end	orthotopic	mammary gland	SRX5100824	SRX5100824
GSE124821	GSM3554866	in_vivo	Mammary cancer, NOS	T11	T11-Apobec	Apobec_end	0	Baseline	NA	R	1	NA	WT	primary	WT	BALB/cJ	no_treatment	end	orthotopic	mammary gland	SRX5100825	SRX5100825
GSE124821	GSM3554883	in_vivo	Mammary cancer, NOS	T11	T11-UV	UV_day7	1	R	antiCTLA4&antiPD1	NA	0	NA	WT	primary	WT	BALB/cJ	antiPD1; antiCTLA4;	day7	orthotopic	mammary gland	SRX5100790	SRX5100790
GSE124821	GSM3554884	in_vivo	Mammary cancer, NOS	T11	T11-UV	UV_day7	1	R	antiCTLA4&antiPD1	NA	0	NA	WT	primary	WT	BALB/cJ	antiPD1; antiCTLA4;	day7	orthotopic	mammary gland	SRX5100789	SRX5100789
GSE124821	GSM3554885	in_vivo	Mammary cancer, NOS	T11	T11-UV	UV_day7	1	R	antiCTLA4&antiPD1	NA	0	NA	WT	primary	WT	BALB/cJ	antiPD1; antiCTLA4;	day7	orthotopic	mammary gland	SRX5100788	SRX5100788
GSE124821	GSM3554886	in_vivo	Mammary cancer, NOS	T11	T11-UV	UV_day7	1	R	antiCTLA4&antiPD1	NA	0	NA	WT	primary	WT	BALB/cJ	antiPD1; antiCTLA4;	day7	orthotopic	mammary gland	SRX5100787	SRX5100787
GSE124821	GSM3554887	in_vivo	Mammary cancer, NOS	T11	T11-UV	UV_day7	0	Baseline	NA	R	1	NA	WT	primary	WT	BALB/cJ	no_treatment	day7	orthotopic	mammary gland	SRX5100794	SRX5100794
GSE124821	GSM3554888	in_vivo	Mammary cancer, NOS	T11	T11-UV	UV_day7	0	Baseline	NA	R	1	NA	WT	primary	WT	BALB/cJ	no_treatment	day7	orthotopic	mammary gland	SRX5100793	SRX5100793
GSE124821	GSM3554889	in_vivo	Mammary cancer, NOS	T11	T11-UV	UV_day7	0	Baseline	NA	R	1	NA	WT	primary	WT	BALB/cJ	no_treatment	day7	orthotopic	mammary gland	SRX5100688	SRX5100688
GSE124821	GSM3554890	in_vivo	Mammary cancer, NOS	T11	T11-UV	UV_end	1	R	antiCTLA4&antiPD1	NA	0	NA	WT	primary	WT	BALB/cJ	antiPD1; antiCTLA4;	end	orthotopic	mammary gland	SRX5100681	SRX5100681
GSE124821	GSM3554891	in_vivo	Mammary cancer, NOS	T11	T11-UV	UV_day7	0	Baseline	NA	R	1	NA	WT	primary	WT	BALB/cJ	no_treatment	day7	orthotopic	mammary gland	SRX5100710	SRX5100710
GSE124821	GSM3554892	in_vivo	Mammary cancer, NOS	T11	parental	day7	1	NR	antiCTLA4&antiPD1	NA	0	NA	WT	primary	WT	BALB/cJ	antiPD1; antiCTLA4;	day7	orthotopic	mammary gland	SRX5100624	SRX5100624
GSE124821	GSM3554893	in_vivo	Mammary cancer, NOS	T11	parental	day7	1	NR	antiCTLA4&antiPD1	NA	0	NA	WT	primary	WT	BALB/cJ	antiPD1; antiCTLA4;	day7	orthotopic	mammary gland	SRX5100625	SRX5100625
GSE124821	GSM3554894	in_vivo	Mammary cancer, NOS	T11	parental	day7	1	NR	antiCTLA4&antiPD1	NA	0	NA	WT	primary	WT	BALB/cJ	antiPD1; antiCTLA4;	day7	orthotopic	mammary gland	SRX5100626	SRX5100626
GSE124821	GSM3554895	in_vivo	Mammary cancer, NOS	T11	parental	day7	1	NR	antiCTLA4&antiPD1	NA	0	NA	WT	primary	WT	BALB/cJ	antiPD1; antiCTLA4;	day7	orthotopic	mammary gland	SRX5100627	SRX5100627
GSE124821	GSM3554896	in_vivo	Mammary cancer, NOS	T11	parental	day7	0	Baseline	NA	NR	1	NA	WT	primary	WT	BALB/cJ	no_treatment	day7	orthotopic	mammary gland	SRX5100628	SRX5100628
GSE124821	GSM3554897	in_vivo	Mammary cancer, NOS	T11	parental	day7	0	Baseline	NA	NR	1	NA	WT	primary	WT	BALB/cJ	no_treatment	day7	orthotopic	mammary gland	SRX5100660	SRX5100660
GSE124821	GSM3554898	in_vivo	Mammary cancer, NOS	T11	parental	day7	0	Baseline	NA	NR	1	NA	WT	primary	WT	BALB/cJ	no_treatment	day7	orthotopic	mammary gland	SRX5100659	SRX5100659
GSE124821	GSM3554899	in_vivo	Mammary cancer, NOS	T11	parental	day7	0	Baseline	NA	NR	1	NA	WT	primary	WT	BALB/cJ	no_treatment	day7	orthotopic	mammary gland	SRX5100658	SRX5100658
GSE124821	GSM3554900	in_vivo	Mammary cancer, NOS	T11	T11-Apobec	Apobec_day7	1	R	antiCTLA4&antiPD1	NA	0	NA	WT	primary	WT	BALB/cJ	antiPD1; antiCTLA4;	day7	orthotopic	mammary gland	SRX5100657	SRX5100657
GSE124821	GSM3554901	in_vivo	Mammary cancer, NOS	T11	T11-Apobec	Apobec_day7	1	R	antiCTLA4&antiPD1	NA	0	NA	WT	primary	WT	BALB/cJ	antiPD1; antiCTLA4;	day7	orthotopic	mammary gland	SRX5100656	SRX5100656
GSE124821	GSM3554902	in_vivo	Mammary cancer, NOS	T11	T11-Apobec	Apobec_day7	0	Baseline	NA	R	1	NA	WT	primary	WT	BALB/cJ	no_treatment	day7	orthotopic	mammary gland	SRX5100655	SRX5100655
GSE124821	GSM3554903	in_vivo	Mammary cancer, NOS	T11	T11-Apobec	Apobec_day7	1	R	antiCTLA4&antiPD1	NA	0	NA	WT	primary	WT	BALB/cJ	antiPD1; antiCTLA4;	day7	orthotopic	mammary gland	SRX5100654	SRX5100654
GSE124821	GSM3554904	in_vivo	Mammary cancer, NOS	T11	T11-Apobec	Apobec_day7	0	Baseline	NA	R	1	NA	WT	primary	WT	BALB/cJ	no_treatment	day7	orthotopic	mammary gland	SRX5100653	SRX5100653
GSE124821	GSM3554905	in_vivo	Mammary cancer, NOS	T11	T11-Apobec	Apobec_day7	0	Baseline	NA	R	1	NA	WT	primary	WT	BALB/cJ	no_treatment	day7	orthotopic	mammary gland	SRX5100652	SRX5100652
GSE124821	GSM3554906	in_vivo	Mammary cancer, NOS	T11	T11-Apobec	Apobec_day7	1	R	antiCTLA4&antiPD1	NA	0	NA	WT	primary	WT	BALB/cJ	antiPD1; antiCTLA4;	day7	orthotopic	mammary gland	SRX5100651	SRX5100651
GSE124821	GSM3554907	in_vivo	Mammary cancer, NOS	T11	T11-Apobec	Apobec_day7	0	Baseline	NA	R	1	NA	WT	primary	WT	BALB/cJ	no_treatment	day7	orthotopic	mammary gland	SRX5100848	SRX5100848
GSE124821	GSM3554908	in_vivo	Mammary cancer, NOS	T11	parental	end	1	NR	antiCTLA4&antiPD1	NA	0	NA	WT	primary	WT	BALB/cJ	antiPD1; antiCTLA4;	end	orthotopic	mammary gland	SRX5100849	SRX5100849
GSE124821	GSM3554909	in_vivo	Mammary cancer, NOS	T11	parental	end	1	NR	antiCTLA4&antiPD1	NA	0	NA	WT	primary	WT	BALB/cJ	antiPD1; antiCTLA4;	end	orthotopic	mammary gland	SRX5100846	SRX5100846
GSE124821	GSM3554910	in_vivo	Mammary cancer, NOS	T11	parental	end	1	NR	antiCTLA4&antiPD1	NA	0	NA	WT	primary	WT	BALB/cJ	antiPD1; antiCTLA4;	end	orthotopic	mammary gland	SRX5100847	SRX5100847
GSE124821	GSM3554911	in_vivo	Mammary cancer, NOS	T11	T11-UV	UV_day3	0	Baseline	NA	R	1	NA	WT	primary	WT	BALB/cJ	no_treatment	day3	orthotopic	mammary gland	SRX5100844	SRX5100844
GSE124821	GSM3554912	in_vivo	Mammary cancer, NOS	T11	T11-UV	UV_day3	0	Baseline	NA	R	1	NA	WT	primary	WT	BALB/cJ	no_treatment	day3	orthotopic	mammary gland	SRX5100845	SRX5100845
GSE124821	GSM3554913	in_vivo	Mammary cancer, NOS	T11	T11-UV	UV_day3	0	Baseline	NA	R	1	NA	WT	primary	WT	BALB/cJ	no_treatment	day3	orthotopic	mammary gland	SRX5100842	SRX5100842
GSE124821	GSM3554914	in_vivo	Mammary cancer, NOS	T11	T11-UV	UV_day3	0	Baseline	NA	R	1	NA	WT	primary	WT	BALB/cJ	no_treatment	day3	orthotopic	mammary gland	SRX5100843	SRX5100843
GSE124821	GSM3554915	in_vivo	Mammary cancer, NOS	T11	T11-UV	UV_day3	1	R	antiCTLA4&antiPD1	NA	0	NA	WT	primary	WT	BALB/cJ	antiPD1; antiCTLA4;	day3	orthotopic	mammary gland	SRX5100850	SRX5100850
GSE124821	GSM3554916	in_vivo	Mammary cancer, NOS	T11	T11-UV	UV_day3	1	R	antiCTLA4&antiPD1	NA	0	NA	WT	primary	WT	BALB/cJ	antiPD1; antiCTLA4;	day3	orthotopic	mammary gland	SRX5100851	SRX5100851
GSE124821	GSM3554917	in_vivo	Mammary cancer, NOS	T11	T11-UV	UV_day3	1	R	antiCTLA4&antiPD1	NA	0	NA	WT	primary	WT	BALB/cJ	antiPD1; antiCTLA4;	day3	orthotopic	mammary gland	SRX5100601	SRX5100601
GSE124821	GSM3554918	in_vivo	Mammary cancer, NOS	T11	T11-UV	UV_end	1	R	antiCTLA4&antiPD1	NA	0	NA	WT	primary	WT	BALB/cJ	antiPD1; antiCTLA4;	end	orthotopic	mammary gland	SRX5100600	SRX5100600
GSE124821	GSM3554919	in_vivo	Mammary cancer, NOS	T11	T11-UV	UV_end	1	R	antiCTLA4&antiPD1	NA	0	NA	WT	primary	WT	BALB/cJ	antiPD1; antiCTLA4;	end	orthotopic	mammary gland	SRX5100603	SRX5100603
GSE124821	GSM3554920	in_vivo	Mammary cancer, NOS	T11	T11-UV	UV_end	1	R	antiCTLA4&antiPD1	NA	0	NA	WT	primary	WT	BALB/cJ	antiPD1; antiCTLA4;	end	orthotopic	mammary gland	SRX5100602	SRX5100602
GSE124821	GSM3554921	in_vivo	Mammary cancer, NOS	T11	parental	end	0	Baseline	NA	NR	1	NA	WT	primary	WT	BALB/cJ	no_treatment	end	orthotopic	mammary gland	SRX5100768	SRX5100768
GSE124821	GSM3554922	in_vivo	Mammary cancer, NOS	T11	parental	end	0	Baseline	NA	NR	1	NA	WT	primary	WT	BALB/cJ	no_treatment	end	orthotopic	mammary gland	SRX5100769	SRX5100769
GSE124821	GSM3554923	in_vivo	Mammary cancer, NOS	T11	parental	end	0	Baseline	NA	NR	1	NA	WT	primary	WT	BALB/cJ	no_treatment	end	orthotopic	mammary gland	SRX5100762	SRX5100762
GSE124821	GSM3554924	in_vivo	Mammary cancer, NOS	T11	parental	day3	0	Baseline	NA	NR	1	NA	WT	primary	WT	BALB/cJ	no_treatment	day3	orthotopic	mammary gland	SRX5100763	SRX5100763
GSE124821	GSM3554925	in_vivo	Mammary cancer, NOS	T11	parental	day3	0	Baseline	NA	NR	1	NA	WT	primary	WT	BALB/cJ	no_treatment	day3	orthotopic	mammary gland	SRX5100764	SRX5100764
GSE124821	GSM3554926	in_vivo	Mammary cancer, NOS	T11	parental	day3	0	Baseline	NA	NR	1	NA	WT	primary	WT	BALB/cJ	no_treatment	day3	orthotopic	mammary gland	SRX5100765	SRX5100765
GSE124821	GSM3554927	in_vivo	Mammary cancer, NOS	T11	parental	day3	0	Baseline	NA	NR	1	NA	WT	primary	WT	BALB/cJ	no_treatment	day3	orthotopic	mammary gland	SRX5100758	SRX5100758
GSE124821	GSM3554928	in_vivo	Mammary cancer, NOS	T11	parental	day3	1	NR	antiCTLA4&antiPD1	NA	0	NA	WT	primary	WT	BALB/cJ	antiPD1; antiCTLA4;	day3	orthotopic	mammary gland	SRX5100759	SRX5100759
GSE124821	GSM3554929	in_vivo	Mammary cancer, NOS	T11	parental	day3	1	NR	antiCTLA4&antiPD1	NA	0	NA	WT	primary	WT	BALB/cJ	antiPD1; antiCTLA4;	day3	orthotopic	mammary gland	SRX5100810	SRX5100810
GSE124821	GSM3554930	in_vivo	Mammary cancer, NOS	T11	parental	day3	1	NR	antiCTLA4&antiPD1	NA	0	NA	WT	primary	WT	BALB/cJ	antiPD1; antiCTLA4;	day3	orthotopic	mammary gland	SRX5100809	SRX5100809
GSE124821	GSM3554931	in_vivo	Mammary cancer, NOS	T11	parental	day3	1	NR	antiCTLA4&antiPD1	NA	0	NA	WT	primary	WT	BALB/cJ	antiPD1; antiCTLA4;	day3	orthotopic	mammary gland	SRX5100808	SRX5100808
GSE124821	GSM3554932	in_vivo	Mammary cancer, NOS	T11	parental	end	1	NR	antiCTLA4&antiPD1	NA	0	NA	WT	primary	WT	BALB/cJ	antiPD1; antiCTLA4;	end	orthotopic	mammary gland	SRX5100807	SRX5100807
GSE124821	GSM3554933	in_vivo	Mammary cancer, NOS	T11	parental	end	1	NR	antiCTLA4&antiPD1	NA	0	NA	WT	primary	WT	BALB/cJ	antiPD1; antiCTLA4;	end	orthotopic	mammary gland	SRX5100814	SRX5100814
GSE124821	GSM3554934	in_vivo	Mammary cancer, NOS	T11	parental	end	0	Baseline	NA	NR	1	NA	WT	primary	WT	BALB/cJ	no_treatment	end	orthotopic	mammary gland	SRX5100813	SRX5100813
GSE124821	GSM3554935	in_vivo	Mammary cancer, NOS	T11	parental	end	0	Baseline	NA	NR	1	NA	WT	primary	WT	BALB/cJ	no_treatment	end	orthotopic	mammary gland	SRX5100812	SRX5100812
GSE124821	GSM3554936	in_vivo	Mammary cancer, NOS	T11	T11-UV	UV_end	1	R	antiCTLA4&antiPD1	NA	0	NA	WT	primary	WT	BALB/cJ	antiPD1; antiCTLA4;	end	orthotopic	mammary gland	SRX5100684	SRX5100684
GSE126988	GSM3619440	in_vivo	Sarcoma	MCA205	parental	NA	0	NA	NA	NA	1	NA	WT	primary	WT	C57BL/6	vehicle	NA	subcutaneous	flank	SRX5417014	SRX5417014
GSE126988	GSM3619441	in_vivo	Sarcoma	MCA205	parental	NA	0	NA	NA	NA	1	NA	WT	primary	WT	C57BL/6	vehicle	NA	subcutaneous	flank	SRX5417015	SRX5417015
GSE126988	GSM3619442	in_vivo	Sarcoma	MCA205	parental	NA	0	NA	NA	NA	1	NA	WT	primary	WT	C57BL/6	vehicle	NA	subcutaneous	flank	SRX5417016	SRX5417016
GSE126988	GSM3619443	in_vivo	Sarcoma	MCA205	parental	NA	0	NA	NA	NA	1	NA	WT	primary	WT	C57BL/6	vehicle	NA	subcutaneous	flank	SRX5417017	SRX5417017
GSE126988	GSM3619444	in_vivo	Sarcoma	MCA205	parental	NA	0	NA	NA	NA	0	NA	WT	primary	WT	C57BL/6	cisplatin; crizotinib	NA	subcutaneous	flank	SRX5417018	SRX5417018
GSE126988	GSM3619445	in_vivo	Sarcoma	MCA205	parental	NA	0	NA	NA	NA	0	NA	WT	primary	WT	C57BL/6	cisplatin; crizotinib	NA	subcutaneous	flank	SRX5417019	SRX5417019
GSE126988	GSM3619446	in_vivo	Sarcoma	MCA205	parental	NA	0	NA	NA	NA	0	NA	WT	primary	WT	C57BL/6	cisplatin; crizotinib	NA	subcutaneous	flank	SRX5417020	SRX5417020
GSE126988	GSM3619447	in_vivo	Sarcoma	MCA205	parental	NA	0	NA	NA	NA	0	NA	WT	primary	WT	C57BL/6	cisplatin; crizotinib	NA	subcutaneous	flank	SRX5417021	SRX5417021
GSE130472	GSM3739244	in_vivo	Mammary carcinoma	4T1	parental	old	1	NR	antiCTLA4	NA	0	NA	WT	primary	WT	BALB/c	antiCTLA4; old;	NA	orthotopic	mammary fat pad	SRX5768452	SRX5768452
GSE130472	GSM3739245	in_vivo	Mammary carcinoma	4T1	parental	old	1	NR	antiCTLA4	NA	0	NA	WT	primary	WT	BALB/c	antiCTLA4; old;	NA	orthotopic	mammary fat pad	SRX5768453	SRX5768453
GSE130472	GSM3739246	in_vivo	Mammary carcinoma	4T1	parental	old	1	NR	antiCTLA4	NA	0	NA	WT	primary	WT	BALB/c	antiCTLA4; old;	NA	orthotopic	mammary fat pad	SRX5768454	SRX5768454
GSE130472	GSM3739247	in_vivo	Mammary carcinoma	4T1	parental	old	1	NR	antiCTLA4	NA	0	NA	WT	primary	WT	BALB/c	antiCTLA4; old;	NA	orthotopic	mammary fat pad	SRX5768455	SRX5768455
GSE130472	GSM3739248	in_vivo	Mammary carcinoma	4T1	parental	old	1	NR	antiCTLA4	NA	0	NA	WT	primary	WT	BALB/c	antiCTLA4; old;	NA	orthotopic	mammary fat pad	SRX5768456	SRX5768456
GSE130472	GSM3739249	in_vivo	Mammary carcinoma	4T1	parental	old	1	NR	antiCTLA4	NA	0	NA	WT	primary	WT	BALB/c	antiCTLA4; old;	NA	orthotopic	mammary fat pad	SRX5768457	SRX5768457
GSE130472	GSM3739250	in_vivo	Mammary carcinoma	4T1	parental	old	1	NR	antiCTLA4	NA	0	NA	WT	primary	WT	BALB/c	antiCTLA4; old;	NA	orthotopic	mammary fat pad	SRX5768458	SRX5768458
GSE130472	GSM3739251	in_vivo	Mammary carcinoma	4T1	parental	old	1	NR	antiCTLA4	NA	0	NA	WT	primary	WT	BALB/c	antiCTLA4; old;	NA	orthotopic	mammary fat pad	SRX5768459	SRX5768459
GSE130472	GSM3739252	in_vivo	Mammary carcinoma	4T1	parental	old	0	Baseline	NA	NR	1	NA	WT	primary	WT	BALB/c	isotype; old;	NA	orthotopic	mammary fat pad	SRX5768460	SRX5768460
GSE130472	GSM3739253	in_vivo	Mammary carcinoma	4T1	parental	old	0	Baseline	NA	NR	1	NA	WT	primary	WT	BALB/c	isotype; old;	NA	orthotopic	mammary fat pad	SRX5768461	SRX5768461
GSE130472	GSM3739254	in_vivo	Mammary carcinoma	4T1	parental	old	0	Baseline	NA	NR	1	NA	WT	primary	WT	BALB/c	isotype; old;	NA	orthotopic	mammary fat pad	SRX5768462	SRX5768462
GSE130472	GSM3739255	in_vivo	Mammary carcinoma	4T1	parental	old	0	Baseline	NA	NR	1	NA	WT	primary	WT	BALB/c	isotype; old;	NA	orthotopic	mammary fat pad	SRX5768463	SRX5768463
GSE130472	GSM3739256	in_vivo	Mammary carcinoma	4T1	parental	old	0	Baseline	NA	NR	1	NA	WT	primary	WT	BALB/c	isotype; old;	NA	orthotopic	mammary fat pad	SRX5768464	SRX5768464
GSE130472	GSM3739257	in_vivo	Mammary carcinoma	4T1	parental	old	0	Baseline	NA	NR	1	NA	WT	primary	WT	BALB/c	isotype; old;	NA	orthotopic	mammary fat pad	SRX5768465	SRX5768465
GSE130472	GSM3739258	in_vivo	Mammary carcinoma	4T1	parental	old	0	Baseline	NA	NR	1	NA	WT	primary	WT	BALB/c	isotype; old;	NA	orthotopic	mammary fat pad	SRX5768466	SRX5768466
GSE130472	GSM3739259	in_vivo	Mammary carcinoma	4T1	parental	old	1	NR	antiPDL1	NA	0	NA	WT	primary	WT	BALB/c	antiPDL1; old;	NA	orthotopic	mammary fat pad	SRX5768467	SRX5768467
GSE130472	GSM3739260	in_vivo	Mammary carcinoma	4T1	parental	old	1	NR	antiPDL1	NA	0	NA	WT	primary	WT	BALB/c	antiPDL1; old;	NA	orthotopic	mammary fat pad	SRX5768468	SRX5768468
GSE130472	GSM3739261	in_vivo	Mammary carcinoma	4T1	parental	old	1	NR	antiPDL1	NA	0	NA	WT	primary	WT	BALB/c	antiPDL1; old;	NA	orthotopic	mammary fat pad	SRX5768469	SRX5768469
GSE130472	GSM3739262	in_vivo	Mammary carcinoma	4T1	parental	old	1	NR	antiPDL1	NA	0	NA	WT	primary	WT	BALB/c	antiPDL1; old;	NA	orthotopic	mammary fat pad	SRX5768470	SRX5768470
GSE130472	GSM3739263	in_vivo	Mammary carcinoma	4T1	parental	old	1	NR	antiPDL1	NA	0	NA	WT	primary	WT	BALB/c	antiPDL1; old;	NA	orthotopic	mammary fat pad	SRX5768471	SRX5768471
GSE130472	GSM3739264	in_vivo	Mammary carcinoma	4T1	parental	old	1	NR	antiPDL1	NA	0	NA	WT	primary	WT	BALB/c	antiPDL1; old;	NA	orthotopic	mammary fat pad	SRX5768472	SRX5768472
GSE130472	GSM3739265	in_vivo	Mammary carcinoma	4T1	parental	old	1	NR	antiPDL1	NA	0	NA	WT	primary	WT	BALB/c	antiPDL1; old;	NA	orthotopic	mammary fat pad	SRX5768473	SRX5768473
GSE130472	GSM3739266	in_vivo	Mammary carcinoma	4T1	parental	old	1	NR	antiPDL1	NA	0	NA	WT	primary	WT	BALB/c	antiPDL1; old;	NA	orthotopic	mammary fat pad	SRX5768474	SRX5768474
GSE130472	GSM3739267	in_vivo	Mammary carcinoma	4T1	parental	young	1	R	antiCTLA4	NA	0	NA	WT	primary	WT	BALB/c	antiCTLA4; young;	NA	orthotopic	mammary fat pad	SRX5768475	SRX5768475
GSE130472	GSM3739268	in_vivo	Mammary carcinoma	4T1	parental	young	1	R	antiCTLA4	NA	0	NA	WT	primary	WT	BALB/c	antiCTLA4; young;	NA	orthotopic	mammary fat pad	SRX5768476	SRX5768476
GSE130472	GSM3739269	in_vivo	Mammary carcinoma	4T1	parental	young	1	R	antiCTLA4	NA	0	NA	WT	primary	WT	BALB/c	antiCTLA4; young;	NA	orthotopic	mammary fat pad	SRX5768477	SRX5768477
GSE130472	GSM3739270	in_vivo	Mammary carcinoma	4T1	parental	young	1	R	antiCTLA4	NA	0	NA	WT	primary	WT	BALB/c	antiCTLA4; young;	NA	orthotopic	mammary fat pad	SRX5768478	SRX5768478
GSE130472	GSM3739271	in_vivo	Mammary carcinoma	4T1	parental	young	1	R	antiCTLA4	NA	0	NA	WT	primary	WT	BALB/c	antiCTLA4; young;	NA	orthotopic	mammary fat pad	SRX5768479	SRX5768479
GSE130472	GSM3739272	in_vivo	Mammary carcinoma	4T1	parental	young	1	R	antiCTLA4	NA	0	NA	WT	primary	WT	BALB/c	antiCTLA4; young;	NA	orthotopic	mammary fat pad	SRX5768480	SRX5768480
GSE130472	GSM3739273	in_vivo	Mammary carcinoma	4T1	parental	young	1	R	antiCTLA4	NA	0	NA	WT	primary	WT	BALB/c	antiCTLA4; young;	NA	orthotopic	mammary fat pad	SRX5768481	SRX5768481
GSE130472	GSM3739274	in_vivo	Mammary carcinoma	4T1	parental	young	1	R	antiCTLA4	NA	0	NA	WT	primary	WT	BALB/c	antiCTLA4; young;	NA	orthotopic	mammary fat pad	SRX5768482	SRX5768482
GSE130472	GSM3739275	in_vivo	Mammary carcinoma	4T1	parental	young	1	R	antiCTLA4	NA	0	NA	WT	primary	WT	BALB/c	antiCTLA4; young;	NA	orthotopic	mammary fat pad	SRX5768483	SRX5768483
GSE130472	GSM3739276	in_vivo	Mammary carcinoma	4T1	parental	young	1	R	antiCTLA4	NA	0	NA	WT	primary	WT	BALB/c	antiCTLA4; young;	NA	orthotopic	mammary fat pad	SRX5768484	SRX5768484
GSE130472	GSM3739277	in_vivo	Mammary carcinoma	4T1	parental	young	1	R	antiCTLA4	NA	0	NA	WT	primary	WT	BALB/c	antiCTLA4; young;	NA	orthotopic	mammary fat pad	SRX5768485	SRX5768485
GSE130472	GSM3739278	in_vivo	Mammary carcinoma	4T1	parental	young	1	R	antiCTLA4	NA	0	NA	WT	primary	WT	BALB/c	antiCTLA4; young;	NA	orthotopic	mammary fat pad	SRX5768486	SRX5768486
GSE130472	GSM3739279	in_vivo	Mammary carcinoma	4T1	parental	young	0	Baseline	NA	R	1	NA	WT	primary	WT	BALB/c	isotype; young;	NA	orthotopic	mammary fat pad	SRX5768487	SRX5768487
GSE130472	GSM3739280	in_vivo	Mammary carcinoma	4T1	parental	young	0	Baseline	NA	R	1	NA	WT	primary	WT	BALB/c	isotype; young;	NA	orthotopic	mammary fat pad	SRX5768488	SRX5768488
GSE130472	GSM3739281	in_vivo	Mammary carcinoma	4T1	parental	young	0	Baseline	NA	R	1	NA	WT	primary	WT	BALB/c	isotype; young;	NA	orthotopic	mammary fat pad	SRX5768489	SRX5768489
GSE130472	GSM3739282	in_vivo	Mammary carcinoma	4T1	parental	young	0	Baseline	NA	R	1	NA	WT	primary	WT	BALB/c	isotype; young;	NA	orthotopic	mammary fat pad	SRX5768490	SRX5768490
GSE130472	GSM3739283	in_vivo	Mammary carcinoma	4T1	parental	young	0	Baseline	NA	R	1	NA	WT	primary	WT	BALB/c	isotype; young;	NA	orthotopic	mammary fat pad	SRX5768491	SRX5768491
GSE130472	GSM3739284	in_vivo	Mammary carcinoma	4T1	parental	young	0	Baseline	NA	R	1	NA	WT	primary	WT	BALB/c	isotype; young;	NA	orthotopic	mammary fat pad	SRX5768492	SRX5768492
GSE130472	GSM3739285	in_vivo	Mammary carcinoma	4T1	parental	young	0	Baseline	NA	R	1	NA	WT	primary	WT	BALB/c	isotype; young;	NA	orthotopic	mammary fat pad	SRX5768493	SRX5768493
GSE130472	GSM3739286	in_vivo	Mammary carcinoma	4T1	parental	young	1	R	antiPDL1	NA	0	NA	WT	primary	WT	BALB/c	antiPDL1; young;	NA	orthotopic	mammary fat pad	SRX5768494	SRX5768494
GSE130472	GSM3739287	in_vivo	Mammary carcinoma	4T1	parental	young	1	R	antiPDL1	NA	0	NA	WT	primary	WT	BALB/c	antiPDL1; young;	NA	orthotopic	mammary fat pad	SRX5768495	SRX5768495
GSE130472	GSM3739288	in_vivo	Mammary carcinoma	4T1	parental	young	1	R	antiPDL1	NA	0	NA	WT	primary	WT	BALB/c	antiPDL1; young;	NA	orthotopic	mammary fat pad	SRX5768496	SRX5768496
GSE130472	GSM3739289	in_vivo	Mammary carcinoma	4T1	parental	young	1	R	antiPDL1	NA	0	NA	WT	primary	WT	BALB/c	antiPDL1; young;	NA	orthotopic	mammary fat pad	SRX5768497	SRX5768497
GSE130472	GSM3739290	in_vivo	Mammary carcinoma	4T1	parental	young	1	R	antiPDL1	NA	0	NA	WT	primary	WT	BALB/c	antiPDL1; young;	NA	orthotopic	mammary fat pad	SRX5768498	SRX5768498
GSE130472	GSM3739291	in_vivo	Mammary carcinoma	4T1	parental	young	1	R	antiPDL1	NA	0	NA	WT	primary	WT	BALB/c	antiPDL1; young;	NA	orthotopic	mammary fat pad	SRX5768499	SRX5768499
GSE130472	GSM3739292	in_vivo	Mammary carcinoma	4T1	parental	young	1	R	antiPDL1	NA	0	NA	WT	primary	WT	BALB/c	antiPDL1; young;	NA	orthotopic	mammary fat pad	SRX5768500	SRX5768500
GSE130472	GSM3739293	in_vivo	Mammary carcinoma	4T1	parental	young	1	R	antiPDL1	NA	0	NA	WT	primary	WT	BALB/c	antiPDL1; young;	NA	orthotopic	mammary fat pad	SRX5768501	SRX5768501
GSE130472	GSM3739294	in_vivo	Mammary carcinoma	4T1	parental	young	1	R	antiPDL1	NA	0	NA	WT	primary	WT	BALB/c	antiPDL1; young;	NA	orthotopic	mammary fat pad	SRX5768502	SRX5768502
GSE130472	GSM3739295	in_vivo	Mammary carcinoma	4T1	parental	young	1	R	antiPDL1	NA	0	NA	WT	primary	WT	BALB/c	antiPDL1; young;	NA	orthotopic	mammary fat pad	SRX5768503	SRX5768503
GSE130900	GSM3755948	in_vivo	Mammary carcinoma	Mvt1	parental	NA	0	NA	NA	NA	1	sh_control	WT	metastasis	WT	FVB	no_treatment	NA	orthotopic	mammary fat pad	SRX5807102	SRX5807102
GSE130900	GSM3755949	in_vivo	Mammary carcinoma	Mvt1	parental	NA	0	NA	NA	NA	1	sh_control	WT	metastasis	WT	FVB	no_treatment	NA	orthotopic	mammary fat pad	SRX5807103	SRX5807103
GSE130900	GSM3755950	in_vivo	Mammary carcinoma	Mvt1	parental	NA	0	NA	NA	NA	1	sh_control	WT	metastasis	WT	FVB	no_treatment	NA	orthotopic	mammary fat pad	SRX5807104	SRX5807104
GSE130900	GSM3755951	in_vivo	Mammary carcinoma	Mvt1	parental	NA	0	NA	NA	NA	1	sh_control	WT	metastasis	WT	FVB	no_treatment	NA	orthotopic	mammary fat pad	SRX5807105	SRX5807105
GSE130900	GSM3755952	in_vivo	Mammary carcinoma	Mvt1	parental	Rnaseh2c_knockdown	0	NA	NA	NA	0	shRnaseh2c	Rnaseh2c_knockdown	metastasis	WT	FVB	no_treatment	NA	orthotopic	mammary fat pad	SRX5807106	SRX5807106
GSE130900	GSM3755953	in_vivo	Mammary carcinoma	Mvt1	parental	Rnaseh2c_knockdown	0	NA	NA	NA	0	shRnaseh2c	Rnaseh2c_knockdown	metastasis	WT	FVB	no_treatment	NA	orthotopic	mammary fat pad	SRX5807107	SRX5807107
GSE130900	GSM3755954	in_vivo	Mammary carcinoma	Mvt1	parental	Rnaseh2c_knockdown	0	NA	NA	NA	0	shRnaseh2c	Rnaseh2c_knockdown	metastasis	WT	FVB	no_treatment	NA	orthotopic	mammary fat pad	SRX5807108	SRX5807108
GSE130900	GSM3755955	in_vivo	Mammary carcinoma	Mvt1	parental	Rnaseh2c_knockdown	0	NA	NA	NA	0	shRnaseh2c	Rnaseh2c_knockdown	metastasis	WT	FVB	no_treatment	NA	orthotopic	mammary fat pad	SRX5807109	SRX5807109
GSE130900	GSM3755963	in_vivo	Mammary carcinoma	Mvt1	parental	NA	0	NA	NA	NA	1	sh_control	WT	primary	WT	FVB	no_treatment	NA	orthotopic	mammary fat pad	SRX5807116	SRX5807116
GSE130900	GSM3755966	in_vivo	Mammary carcinoma	Mvt1	parental	NA	0	NA	NA	NA	1	sh_control	WT	primary	WT	FVB	no_treatment	NA	orthotopic	mammary fat pad	SRX5807117	SRX5807117
GSE130900	GSM3755968	in_vivo	Mammary carcinoma	Mvt1	parental	NA	0	NA	NA	NA	1	sh_control	WT	primary	WT	FVB	no_treatment	NA	orthotopic	mammary fat pad	SRX5807118	SRX5807118
GSE130900	GSM3755971	in_vivo	Mammary carcinoma	Mvt1	parental	Rnaseh2c_knockdown	0	NA	NA	NA	0	shRnaseh2c	Rnaseh2c_knockdown	primary	WT	FVB	no_treatment	NA	orthotopic	mammary fat pad	SRX5807119	SRX5807119
GSE130900	GSM3755973	in_vivo	Mammary carcinoma	Mvt1	parental	Rnaseh2c_knockdown	0	NA	NA	NA	0	shRnaseh2c	Rnaseh2c_knockdown	primary	WT	FVB	no_treatment	NA	orthotopic	mammary fat pad	SRX5807120	SRX5807120
GSE130900	GSM3755975	in_vivo	Mammary carcinoma	Mvt1	parental	Rnaseh2c_knockdown	0	NA	NA	NA	0	shRnaseh2c	Rnaseh2c_knockdown	primary	WT	FVB	no_treatment	NA	orthotopic	mammary fat pad	SRX5807121	SRX5807121
GSE131271	GSM3768316	in_vivo	Lung carcinoma	LLC	parental	NA	0	NA	NA	NA	1	vector_control	WT	primary	WT	C57BL/6-GFP(C57BL/6J-132Tg(UBC-GFP)30Scha/J)	no_treatment	NA	orthotopic	left lung lobe parenchyma	SRX5836779	SRX5836779
GSE131271	GSM3768317	in_vivo	Lung carcinoma	LLC	parental	NA	0	NA	NA	NA	1	vector_control	WT	primary	WT	C57BL/6-GFP(C57BL/6J-132Tg(UBC-GFP)30Scha/J)	no_treatment	NA	orthotopic	left lung lobe parenchyma	SRX5836780	SRX5836780
GSE131271	GSM3768318	in_vivo	Lung carcinoma	LLC	parental	NA	0	NA	NA	NA	1	vector_control	WT	primary	WT	C57BL/6-GFP(C57BL/6J-132Tg(UBC-GFP)30Scha/J)	no_treatment	NA	orthotopic	left lung lobe parenchyma	SRX5836781	SRX5836781
GSE131271	GSM3768319	in_vivo	Lung carcinoma	LLC	parental	NA	0	NA	NA	NA	0	shSocs1	Socs1_knockdown	primary	WT	C57BL/6-GFP(C57BL/6J-132Tg(UBC-GFP)30Scha/J)	no_treatment	NA	orthotopic	left lung lobe parenchyma	SRX5836782	SRX5836782
GSE131271	GSM3768320	in_vivo	Lung carcinoma	LLC	parental	NA	0	NA	NA	NA	0	shSocs1	Socs1_knockdown	primary	WT	C57BL/6-GFP(C57BL/6J-132Tg(UBC-GFP)30Scha/J)	no_treatment	NA	orthotopic	left lung lobe parenchyma	SRX5836783	SRX5836783
GSE131271	GSM3768321	in_vivo	Lung carcinoma	LLC	parental	NA	0	NA	NA	NA	0	shSocs1	Socs1_knockdown	primary	WT	C57BL/6-GFP(C57BL/6J-132Tg(UBC-GFP)30Scha/J)	no_treatment	NA	orthotopic	left lung lobe parenchyma	SRX5836784	SRX5836784
GSE132289	GSM3855682	in_vivo	Ovarian carcinoma	30200	parental	NA	0	NA	NA	NA	1	NA	WT	primary	WT	FVB	no_treatment	NA	intraperitoneal	intraperitoneal	SRX5982069	SRX5982069
GSE132289	GSM3855683	in_vivo	Ovarian carcinoma	30200	parental	NA	0	NA	NA	NA	1	NA	WT	primary	WT	FVB	no_treatment	NA	intraperitoneal	intraperitoneal	SRX5982070	SRX5982070
GSE132289	GSM3855684	in_vivo	Ovarian carcinoma	30200	parental	NA	0	NA	NA	NA	1	NA	WT	primary	WT	FVB	no_treatment	NA	intraperitoneal	intraperitoneal	SRX5982071	SRX5982071
GSE132289	GSM3855685	in_vivo	Ovarian carcinoma	30200	parental	NA	0	NA	NA	NA	1	NA	WT	primary	WT	FVB	no_treatment	NA	intraperitoneal	intraperitoneal	SRX5982072	SRX5982072
GSE132289	GSM3855686	in_vivo	Ovarian carcinoma	60577	parental	NA	0	NA	NA	NA	1	NA	WT	primary	WT	FVB	no_treatment	NA	intraperitoneal	intraperitoneal	SRX5982073	SRX5982073
GSE132289	GSM3855687	in_vivo	Ovarian carcinoma	60577	parental	NA	0	NA	NA	NA	1	NA	WT	primary	WT	FVB	no_treatment	NA	intraperitoneal	intraperitoneal	SRX5982074	SRX5982074
GSE132289	GSM3855688	in_vivo	Ovarian carcinoma	60577	parental	NA	0	NA	NA	NA	1	NA	WT	primary	WT	FVB	no_treatment	NA	intraperitoneal	intraperitoneal	SRX5982075	SRX5982075
GSE132289	GSM3855689	in_vivo	Ovarian carcinoma	60577	parental	NA	0	NA	NA	NA	1	NA	WT	primary	WT	FVB	no_treatment	NA	intraperitoneal	intraperitoneal	SRX5982076	SRX5982076
GSE132289	GSM3855690	in_vivo	Ovarian carcinoma	60577	parental	NA	0	NA	NA	NA	1	NA	WT	primary	WT	FVB	no_treatment	NA	intraperitoneal	intraperitoneal	SRX5982077	SRX5982077
GSE132289	GSM3855695	in_vivo	Ovarian carcinoma	HGS1	parental	NA	0	NA	NA	NA	1	NA	WT	primary	WT	C57BL/6J	no_treatment	NA	intraperitoneal	intraperitoneal	SRX5982082	SRX5982082
GSE132289	GSM3855696	in_vivo	Ovarian carcinoma	HGS1	parental	NA	0	NA	NA	NA	1	NA	WT	primary	WT	C57BL/6J	no_treatment	NA	intraperitoneal	intraperitoneal	SRX5982083	SRX5982083
GSE132289	GSM3855697	in_vivo	Ovarian carcinoma	HGS2	parental	NA	0	NA	NA	NA	1	NA	WT	primary	WT	C57BL/6J	no_treatment	NA	intraperitoneal	intraperitoneal	SRX5982084	SRX5982084
GSE132289	GSM3855698	in_vivo	Ovarian carcinoma	HGS1	parental	NA	0	NA	NA	NA	1	NA	WT	primary	WT	C57BL/6J	no_treatment	NA	intraperitoneal	intraperitoneal	SRX5982085	SRX5982085
GSE132289	GSM3855701	in_vivo	Ovarian carcinoma	HGS2	parental	NA	0	NA	NA	NA	1	NA	WT	primary	WT	C57BL/6J	no_treatment	NA	intraperitoneal	intraperitoneal	SRX5982088	SRX5982088
GSE132289	GSM3855702	in_vivo	Ovarian carcinoma	HGS2	parental	NA	0	NA	NA	NA	1	NA	WT	primary	WT	C57BL/6J	no_treatment	NA	intraperitoneal	intraperitoneal	SRX5982089	SRX5982089
GSE132289	GSM3855703	in_vivo	Ovarian carcinoma	HGS2	parental	NA	0	NA	NA	NA	1	NA	WT	primary	WT	C57BL/6J	no_treatment	NA	intraperitoneal	intraperitoneal	SRX5982090	SRX5982090
GSE132289	GSM3855704	in_vivo	Ovarian carcinoma	HGS3	parental	NA	0	NA	NA	NA	1	NA	WT	primary	WT	C57BL/6J	no_treatment	NA	intraperitoneal	intraperitoneal	SRX5982091	SRX5982091
GSE132289	GSM3855705	in_vivo	Ovarian carcinoma	HGS3	parental	NA	0	NA	NA	NA	1	NA	WT	primary	WT	C57BL/6J	no_treatment	NA	intraperitoneal	intraperitoneal	SRX5982092	SRX5982092
GSE132289	GSM3855706	in_vivo	Ovarian carcinoma	HGS3	parental	NA	0	NA	NA	NA	1	NA	WT	primary	WT	C57BL/6J	no_treatment	NA	intraperitoneal	intraperitoneal	SRX5982093	SRX5982093
GSE132289	GSM3855707	in_vivo	Ovarian carcinoma	HGS3	parental	NA	0	NA	NA	NA	1	NA	WT	primary	WT	C57BL/6J	no_treatment	NA	intraperitoneal	intraperitoneal	SRX5982094	SRX5982094
GSE132289	GSM3855708	in_vivo	Ovarian carcinoma	HGS4	parental	NA	0	NA	NA	NA	1	NA	WT	primary	WT	C57BL/6J	no_treatment	NA	intraperitoneal	intraperitoneal	SRX5982095	SRX5982095
GSE132289	GSM3855709	in_vivo	Ovarian carcinoma	HGS4	parental	NA	0	NA	NA	NA	1	NA	WT	primary	WT	C57BL/6J	no_treatment	NA	intraperitoneal	intraperitoneal	SRX5982096	SRX5982096
GSE132289	GSM3855710	in_vivo	Ovarian carcinoma	HGS4	parental	NA	0	NA	NA	NA	1	NA	WT	primary	WT	C57BL/6J	no_treatment	NA	intraperitoneal	intraperitoneal	SRX5982097	SRX5982097
GSE132289	GSM3855711	in_vivo	Ovarian carcinoma	HGS4	parental	NA	0	NA	NA	NA	1	NA	WT	primary	WT	C57BL/6J	no_treatment	NA	intraperitoneal	intraperitoneal	SRX5982098	SRX5982098
GSE132289	GSM3855712	in_vivo	Ovarian carcinoma	HGS4	parental	NA	0	NA	NA	NA	1	NA	WT	primary	WT	C57BL/6J	no_treatment	NA	intraperitoneal	intraperitoneal	SRX5982099	SRX5982099
GSE132529	GSM3898688	in_vivo	Mammary carcinoma	4T1	parental	NA	0	Baseline	NA	NR	1	NA	WT	primary	WT	BALB/c	vehicle	NA	subcutaneous	flank	SRX6095883	SRX6095883
GSE132529	GSM3898689	in_vivo	Mammary carcinoma	4T1	parental	NA	0	Baseline	NA	NR	1	NA	WT	primary	WT	BALB/c	vehicle	NA	subcutaneous	flank	SRX6095884	SRX6095884
GSE132529	GSM3898690	in_vivo	Mammary carcinoma	4T1	parental	NA	0	Baseline	NA	NR	1	NA	WT	primary	WT	BALB/c	vehicle	NA	subcutaneous	flank	SRX6095885	SRX6095885
GSE132529	GSM3898691	in_vivo	Mammary carcinoma	4T1	parental	NA	1	NR	antiPD1	NA	0	NA	WT	primary	WT	BALB/c	antiPD1	NA	subcutaneous	flank	SRX6095886	SRX6095886
GSE132529	GSM3898692	in_vivo	Mammary carcinoma	4T1	parental	NA	1	NR	antiPD1	NA	0	NA	WT	primary	WT	BALB/c	antiPD1	NA	subcutaneous	flank	SRX6095887	SRX6095887
GSE132529	GSM3898693	in_vivo	Mammary carcinoma	4T1	parental	NA	1	NR	antiPD1	NA	0	NA	WT	primary	WT	BALB/c	antiPD1	NA	subcutaneous	flank	SRX6095888	SRX6095888
GSE134388	GSM3945607	in_vivo	Melanoma	B16	B16F10	Alkbh5_KO	1	R	antiPD1	NA	0	sgAlkbh5	Alkbh5_KO	primary	WT	C57BL/6J	antiPD1; Gvax;	NA	subcutaneous	flank	SRX6454780	SRX6454780
GSE134388	GSM3945608	in_vivo	Melanoma	B16	B16F10	Alkbh5_KO	1	R	antiPD1	NA	0	sgAlkbh5	Alkbh5_KO	primary	WT	C57BL/6J	antiPD1; Gvax;	NA	subcutaneous	flank	SRX6454781	SRX6454781
GSE134388	GSM3945609	in_vivo	Melanoma	B16	B16F10	Fto_KO	1	NR	antiPD1	NA	0	sgFto	Fto_KO	primary	WT	C57BL/6J	antiPD1; Gvax;	NA	subcutaneous	flank	SRX6454782	SRX6454782
GSE134388	GSM3945610	in_vivo	Melanoma	B16	B16F10	Fto_KO	1	NR	antiPD1	NA	0	sgFto	Fto_KO	primary	WT	C57BL/6J	antiPD1; Gvax;	NA	subcutaneous	flank	SRX6454783	SRX6454783
GSE134388	GSM3945611	in_vivo	Melanoma	B16	B16F10	NA	1	NR	antiPD1	NA	0	sg_control	WT	primary	WT	C57BL/6J	antiPD1; Gvax;	NA	subcutaneous	flank	SRX6454784	SRX6454784
GSE134388	GSM3945612	in_vivo	Melanoma	B16	B16F10	NA	1	NR	antiPD1	NA	0	sg_control	WT	primary	WT	C57BL/6J	antiPD1; Gvax;	NA	subcutaneous	flank	SRX6454785	SRX6454785
GSE136121	GSM4041370	in_vivo	Colorectal carcinoma	MC38	parental	NA	1	NR	antiPD1	NA	0	NA	GFP	primary	WT	C57BL/6	antiPD1	NA	subcutaneous	upper right shoulder	SRX6748220	SRX6748220
GSE136121	GSM4041371	in_vivo	Colorectal carcinoma	MC38	parental	NA	1	NR	antiPD1	NA	0	NA	GFP	primary	WT	C57BL/6	antiPD1	NA	subcutaneous	upper right shoulder	SRX6748221	SRX6748221
GSE136121	GSM4041372	in_vivo	Colorectal carcinoma	MC38	parental	NA	1	R	antiPD1	NA	0	NA	GFP	primary	WT	C57BL/6	antiPD1	NA	subcutaneous	upper right shoulder	SRX6748222	SRX6748222
GSE136121	GSM4041373	in_vivo	Colorectal carcinoma	MC38	parental	NA	1	R	antiPD1	NA	0	NA	GFP	primary	WT	C57BL/6	antiPD1	NA	subcutaneous	upper right shoulder	SRX6748223	SRX6748223
GSE136619	GSM4053051	in_vivo	Melanoma	B16	B16F10	NA	0	NA	NA	NA	1	NA	WT	primary	WT	C57BL/6J	no_treatment	NA	subcutaneous	flank	SRX6777975	SRX6777975
GSE136619	GSM4053052	in_vivo	Melanoma	B16	B16F10	NA	0	NA	NA	NA	1	NA	WT	primary	WT	C57BL/6J	no_treatment	NA	subcutaneous	flank	SRX6777976	SRX6777976
GSE136619	GSM4053053	in_vivo	Melanoma	B16	B16F10	NA	0	NA	NA	NA	1	NA	WT	primary	WT	C57BL/6J	no_treatment	NA	subcutaneous	flank	SRX6777977	SRX6777977
GSE136619	GSM4053054	in_vivo	Melanoma	B16	B16F10	NA	0	NA	NA	NA	1	NA	WT	primary	WT	C57BL/6J	no_treatment	NA	subcutaneous	flank	SRX6777978	SRX6777978
GSE136619	GSM4053055	in_vivo	Melanoma	B16	B16F10	NA	0	NA	NA	NA	1	NA	WT	primary	WT	C57BL/6J	no_treatment	NA	subcutaneous	flank	SRX6777979	SRX6777979
GSE136619	GSM4053066	in_vivo	Bladder carcinoma	BBN963	parental	NA	0	NA	NA	NA	1	NA	WT	primary	WT	C57BL/6	no_treatment	NA	subcutaneous	flank	SRX6777990	SRX6777990
GSE136619	GSM4053067	in_vivo	Bladder carcinoma	BBN963	parental	NA	0	NA	NA	NA	1	NA	WT	primary	WT	C57BL/6	no_treatment	NA	subcutaneous	flank	SRX6777991	SRX6777991
GSE136619	GSM4053070	in_vivo	Bladder carcinoma	MB49	parental	NA	0	NA	NA	NA	1	NA	WT	primary	WT	C57BL/6	no_treatment	NA	subcutaneous	flank	SRX6777994	SRX6777994
GSE136619	GSM4053071	in_vivo	Bladder carcinoma	MB49	parental	NA	0	NA	NA	NA	1	NA	WT	primary	WT	C57BL/6	no_treatment	NA	subcutaneous	flank	SRX6777995	SRX6777995
GSE136619	GSM4053072	in_vivo	Bladder carcinoma	MB49	parental	NA	0	NA	NA	NA	1	NA	WT	primary	WT	C57BL/6	no_treatment	NA	subcutaneous	flank	SRX6777996	SRX6777996
GSE136619	GSM4053073	in_vivo	Bladder carcinoma	MB49	parental	NA	0	NA	NA	NA	1	NA	WT	primary	WT	C57BL/6	no_treatment	NA	subcutaneous	flank	SRX6777997	SRX6777997
GSE136619	GSM4053078	in_vivo	Mastocytoma	P815	parental	NA	0	NA	NA	NA	1	NA	WT	primary	WT	DBA/2J	no_treatment	NA	intravenous	tail vein	SRX6778002	SRX6778002
GSE136619	GSM4053079	in_vivo	Mastocytoma	P815	parental	NA	0	NA	NA	NA	1	NA	WT	primary	WT	DBA/2J	no_treatment	NA	intravenous	tail vein	SRX6778003	SRX6778003
GSE136619	GSM4053086	in_vivo	Bladder carcinoma	UPPL1541	parental	NA	0	NA	NA	NA	1	NA	WT	primary	WT	C57BL/6J	no_treatment	NA	subcutaneous	flank	SRX6778010	SRX6778010
GSE136619	GSM4053087	in_vivo	Bladder carcinoma	UPPL1541	parental	NA	0	NA	NA	NA	1	NA	WT	primary	WT	C57BL/6J	no_treatment	NA	subcutaneous	flank	SRX6778011	SRX6778011
GSE136619	GSM4053088	in_vivo	Bladder carcinoma	UPPL1541	parental	NA	0	NA	NA	NA	1	NA	WT	primary	WT	C57BL/6J	no_treatment	NA	subcutaneous	flank	SRX6778012	SRX6778012
GSE136619	GSM4053089	in_vivo	Bladder carcinoma	UPPL1541	parental	NA	0	NA	NA	NA	1	NA	WT	primary	WT	C57BL/6J	no_treatment	NA	subcutaneous	flank	SRX6778013	SRX6778013
GSE137818	GSM4088892	in_vivo	Mammary carcinoma	4T1	parental	Brca2_KO	0	Baseline	NA	R	0	sgBrca2	Brca2_KO	primary	WT	BALB/cJ	no_treatment	NA	orthotopic	mammary fat pad	SRX6884966	SRX6884966
GSE137818	GSM4088893	in_vivo	Mammary carcinoma	4T1	parental	Brca2_KO	0	Baseline	NA	R	0	sgBrca2	Brca2_KO	primary	WT	BALB/cJ	no_treatment	NA	orthotopic	mammary fat pad	SRX6884967	SRX6884967
GSE137818	GSM4088894	in_vivo	Mammary carcinoma	4T1	parental	Brca2_KO	0	Baseline	NA	R	0	sgBrca2	Brca2_KO	primary	WT	BALB/cJ	no_treatment	NA	orthotopic	mammary fat pad	SRX6884968	SRX6884968
GSE137818	GSM4088895	in_vivo	Mammary carcinoma	4T1	parental	Brca2_KO	0	Baseline	NA	R	0	sgBrca2	Brca2_KO	primary	WT	BALB/cJ	no_treatment	NA	orthotopic	mammary fat pad	SRX6884969	SRX6884969
GSE137818	GSM4088896	in_vivo	Mammary carcinoma	4T1	parental	Brca2_KO	0	Baseline	NA	R	0	sgBrca2	Brca2_KO	primary	WT	BALB/cJ	no_treatment	NA	orthotopic	mammary fat pad	SRX6884970	SRX6884970
GSE137818	GSM4088897	in_vivo	Mammary carcinoma	4T1	parental	Brca1_KO	0	Baseline	NA	NR	0	sgBrca1	Brca1_KO	primary	WT	BALB/cJ	no_treatment	NA	orthotopic	mammary fat pad	SRX6884971	SRX6884971
GSE137818	GSM4088898	in_vivo	Mammary carcinoma	4T1	parental	Brca1_KO	0	Baseline	NA	NR	0	sgBrca1	Brca1_KO	primary	WT	BALB/cJ	no_treatment	NA	orthotopic	mammary fat pad	SRX6884972	SRX6884972
GSE137818	GSM4088899	in_vivo	Mammary carcinoma	4T1	parental	Brca1_KO	0	Baseline	NA	NR	0	sgBrca1	Brca1_KO	primary	WT	BALB/cJ	no_treatment	NA	orthotopic	mammary fat pad	SRX6884973	SRX6884973
GSE137818	GSM4088900	in_vivo	Mammary carcinoma	4T1	parental	Brca1_KO	0	Baseline	NA	NR	0	sgBrca1	Brca1_KO	primary	WT	BALB/cJ	no_treatment	NA	orthotopic	mammary fat pad	SRX6884974	SRX6884974
GSE137818	GSM4088901	in_vivo	Mammary carcinoma	4T1	parental	Brca1_KO	0	Baseline	NA	NR	0	sgBrca1	Brca1_KO	primary	WT	BALB/cJ	no_treatment	NA	orthotopic	mammary fat pad	SRX6884975	SRX6884975
GSE137818	GSM4088902	in_vivo	Mammary carcinoma	4T1	parental	NA	0	NA	NA	NA	1	NA	WT	primary	WT	BALB/cJ	no_treatment	NA	orthotopic	mammary fat pad	SRX6884976	SRX6884976
GSE137818	GSM4088903	in_vivo	Mammary carcinoma	4T1	parental	NA	0	NA	NA	NA	1	NA	WT	primary	WT	BALB/cJ	no_treatment	NA	orthotopic	mammary fat pad	SRX6884977	SRX6884977
GSE137818	GSM4088904	in_vivo	Mammary carcinoma	4T1	parental	NA	0	NA	NA	NA	1	NA	WT	primary	WT	BALB/cJ	no_treatment	NA	orthotopic	mammary fat pad	SRX6884978	SRX6884978
GSE137818	GSM4088905	in_vivo	Mammary carcinoma	4T1	parental	NA	0	NA	NA	NA	1	NA	WT	primary	WT	BALB/cJ	no_treatment	NA	orthotopic	mammary fat pad	SRX6884979	SRX6884979
GSE137818	GSM4088906	in_vivo	Mammary carcinoma	4T1	parental	NA	0	NA	NA	NA	1	NA	WT	primary	WT	BALB/cJ	no_treatment	NA	orthotopic	mammary fat pad	SRX6884980	SRX6884980
GSE137818	GSM4088916	in_vivo	Mammary carcinoma	4T1	parental	Brca2_KO	1	R	antiPD1	NA	0	sgBrca2	Brca2_KO	primary	WT	BALB/cJ	antiPD1	NA	orthotopic	mammary fat pad	SRX6884998	SRX6884998
GSE137818	GSM4088917	in_vivo	Mammary carcinoma	4T1	parental	Brca2_KO	1	R	antiPD1	NA	0	sgBrca2	Brca2_KO	primary	WT	BALB/cJ	antiPD1	NA	orthotopic	mammary fat pad	SRX6884999	SRX6884999
GSE137818	GSM4088918	in_vivo	Mammary carcinoma	4T1	parental	Brca2_KO	1	R	antiPD1	NA	0	sgBrca2	Brca2_KO	primary	WT	BALB/cJ	antiPD1	NA	orthotopic	mammary fat pad	SRX6885000	SRX6885000
GSE137818	GSM4088919	in_vivo	Mammary carcinoma	4T1	parental	Brca1_KO	1	NR	antiPD1	NA	0	sgBrca1	Brca1_KO	primary	WT	BALB/cJ	antiPD1	NA	orthotopic	mammary fat pad	SRX6885001	SRX6885001
GSE137818	GSM4088920	in_vivo	Mammary carcinoma	4T1	parental	Brca1_KO	1	NR	antiPD1	NA	0	sgBrca1	Brca1_KO	primary	WT	BALB/cJ	antiPD1	NA	orthotopic	mammary fat pad	SRX6885002	SRX6885002
GSE137818	GSM4088921	in_vivo	Mammary carcinoma	4T1	parental	Brca1_KO	1	NR	antiPD1	NA	0	sgBrca1	Brca1_KO	primary	WT	BALB/cJ	antiPD1	NA	orthotopic	mammary fat pad	SRX6885003	SRX6885003
GSE137818	GSM4088922	in_vivo	Mammary carcinoma	4T1	parental	Brca1_KO	1	NR	antiPD1	NA	0	sgBrca1	Brca1_KO	primary	WT	BALB/cJ	antiPD1	NA	orthotopic	mammary fat pad	SRX6885004	SRX6885004
GSE137818	GSM4088923	in_vivo	Mammary carcinoma	4T1	parental	Brca1_KO	1	NR	antiPD1	NA	0	sgBrca1	Brca1_KO	primary	WT	BALB/cJ	antiPD1	NA	orthotopic	mammary fat pad	SRX6885005	SRX6885005
GSE138224	GSM4103039	in_vivo	Colorectal carcinoma	CT26	parental	NA	0	NA	NA	NA	1	NA	WT	primary	WT	BALB/c	no_treatment	NA	intradermal	flank	SRX6929128	SRX6929128
GSE138224	GSM4103040	in_vivo	Colorectal carcinoma	CT26	parental	NA	0	NA	NA	NA	1	NA	WT	primary	WT	BALB/c	no_treatment	NA	intradermal	flank	SRX6929129	SRX6929129
GSE138224	GSM4103041	in_vivo	Colorectal carcinoma	CT26	parental	NA	0	NA	NA	NA	1	NA	WT	primary	WT	BALB/c	no_treatment	NA	intradermal	flank	SRX6929130	SRX6929130
GSE138224	GSM4103042	in_vivo	Colorectal carcinoma	CT26	parental	iRFA	0	NA	NA	NA	0	NA	WT	primary	WT	BALB/c	incomplete radiofrequency ablation	NA	intradermal	flank	SRX6929131	SRX6929131
GSE138224	GSM4103043	in_vivo	Colorectal carcinoma	CT26	parental	iRFA	0	NA	NA	NA	0	NA	WT	primary	WT	BALB/c	incomplete radiofrequency ablation	NA	intradermal	flank	SRX6929132	SRX6929132
GSE138224	GSM4103044	in_vivo	Colorectal carcinoma	CT26	parental	iRFA	0	NA	NA	NA	0	NA	WT	primary	WT	BALB/c	incomplete radiofrequency ablation	NA	intradermal	flank	SRX6929133	SRX6929133
GSE139474	GSM4142061	in_vivo	Colorectal carcinoma	CT26	parental	NA	0	NA	NA	NA	1	NA	WT	primary	WT	BALB/c	no_treatment	NA	subcutaneous	flank	SRX7064319	SRX7064319
GSE139474	GSM4142062	in_vivo	Colorectal carcinoma	CT26	parental	NA	0	NA	NA	NA	1	NA	WT	primary	WT	BALB/c	no_treatment	NA	subcutaneous	flank	SRX7064320	SRX7064320
GSE139474	GSM4142063	in_vivo	Colorectal carcinoma	CT26	clone_B04	NA	0	NA	NA	NA	1	NA	WT	primary	WT	BALB/c	no_treatment	NA	subcutaneous	flank	SRX7064321	SRX7064321
GSE139474	GSM4142064	in_vivo	Colorectal carcinoma	CT26	clone_B04	NA	0	NA	NA	NA	1	NA	WT	primary	WT	BALB/c	no_treatment	NA	subcutaneous	flank	SRX7064322	SRX7064322
GSE139474	GSM4142065	in_vivo	Colorectal carcinoma	CT26	clone_B64	NA	0	NA	NA	NA	1	NA	WT	primary	WT	BALB/c	no_treatment	NA	subcutaneous	flank	SRX7064323	SRX7064323
GSE139474	GSM4142066	in_vivo	Colorectal carcinoma	CT26	clone_B65	NA	0	NA	NA	NA	1	NA	WT	primary	WT	BALB/c	no_treatment	NA	subcutaneous	flank	SRX7064324	SRX7064324
GSE139475	GSM4142067	in_vivo	Colorectal carcinoma	CT26	parental	NA	0	Baseline	NA	R; NR;	1	NA	WT	primary	WT	BALB/c	isotype	NA	subcutaneous	flank	SRX7064337	SRX7064337
GSE139475	GSM4142068	in_vivo	Colorectal carcinoma	CT26	parental	NA	0	Baseline	NA	R; NR;	1	NA	WT	primary	WT	BALB/c	isotype	NA	subcutaneous	flank	SRX7064338	SRX7064338
GSE139475	GSM4142069	in_vivo	Colorectal carcinoma	CT26	parental	NA	0	Baseline	NA	R; NR;	1	NA	WT	primary	WT	BALB/c	isotype	NA	subcutaneous	flank	SRX7064339	SRX7064339
GSE139475	GSM4142070	in_vivo	Colorectal carcinoma	CT26	parental	NA	0	Baseline	NA	R; NR;	1	NA	WT	primary	WT	BALB/c	isotype	NA	subcutaneous	flank	SRX7064340	SRX7064340
GSE139475	GSM4142071	in_vivo	Colorectal carcinoma	CT26	parental	NA	0	Baseline	NA	R; NR;	1	NA	WT	primary	WT	BALB/c	isotype	NA	subcutaneous	flank	SRX7064341	SRX7064341
GSE139475	GSM4142072	in_vivo	Colorectal carcinoma	CT26	parental	NA	1	R	antiPD1	NA	0	NA	WT	primary	WT	BALB/c	antiPD1	NA	subcutaneous	flank	SRX7064342	SRX7064342
GSE139475	GSM4142073	in_vivo	Colorectal carcinoma	CT26	parental	NA	1	R	antiPD1	NA	0	NA	WT	primary	WT	BALB/c	antiPD1	NA	subcutaneous	flank	SRX7064343	SRX7064343
GSE139475	GSM4142074	in_vivo	Colorectal carcinoma	CT26	parental	NA	1	NR	antiPD1	NA	0	NA	WT	primary	WT	BALB/c	antiPD1	NA	subcutaneous	flank	SRX7064344	SRX7064344
GSE139475	GSM4142075	in_vivo	Colorectal carcinoma	CT26	parental	NA	1	R	antiPD1	NA	0	NA	WT	primary	WT	BALB/c	antiPD1	NA	subcutaneous	flank	SRX7064345	SRX7064345
GSE139475	GSM4142076	in_vivo	Colorectal carcinoma	CT26	parental	NA	1	R	antiPD1	NA	0	NA	WT	primary	WT	BALB/c	antiPD1	NA	subcutaneous	flank	SRX7064346	SRX7064346
GSE139475	GSM4142077	in_vivo	Colorectal carcinoma	CT26	parental	NA	1	NR	antiPD1	NA	0	NA	WT	primary	WT	BALB/c	antiPD1	NA	subcutaneous	flank	SRX7064347	SRX7064347
GSE139475	GSM4142078	in_vivo	Colorectal carcinoma	CT26	parental	NA	1	NR	antiPD1	NA	0	NA	WT	primary	WT	BALB/c	antiPD1	NA	subcutaneous	flank	SRX7064348	SRX7064348
GSE139475	GSM4142079	in_vivo	Colorectal carcinoma	CT26	parental	NA	1	NR	antiPD1	NA	0	NA	WT	primary	WT	BALB/c	antiPD1	NA	subcutaneous	flank	SRX7064349	SRX7064349
GSE139475	GSM4142080	in_vivo	Colorectal carcinoma	CT26	parental	NA	1	R	antiPD1	NA	0	NA	WT	primary	WT	BALB/c	antiPD1	NA	subcutaneous	flank	SRX7064350	SRX7064350
GSE140192	GSM4156413	in_vivo	Mammary carcinoma	4T1	parental	NA	0	NA	NA	NA	1	NA	WT	primary	WT	BALB/c	no_treatment	NA	orthotopic	mammary gland_intraductal	SRX7124269	SRX7124269
GSE140192	GSM4156414	in_vivo	Mammary carcinoma	4T1	parental	NA	0	NA	NA	NA	1	NA	WT	primary	WT	BALB/c	no_treatment	NA	orthotopic	mammary gland_intraductal	SRX7124270	SRX7124270
GSE140192	GSM4156415	in_vivo	Mammary carcinoma	4T1	parental	NA	0	NA	NA	NA	1	NA	WT	primary	WT	BALB/c	no_treatment	NA	orthotopic	mammary gland_intraductal	SRX7124271	SRX7124271
GSE140192	GSM4156416	in_vivo	Mammary carcinoma	4T1	parental	NA	0	NA	NA	NA	1	NA	WT	primary	WT	BALB/c	no_treatment	NA	orthotopic	mammary gland_intraductal	SRX7124272	SRX7124272
GSE140192	GSM4156417	in_vivo	Mammary carcinoma	4T1	parental	NA	0	NA	NA	NA	1	NA	WT	primary	WT	BALB/c	no_treatment	NA	orthotopic	mammary gland_intraductal	SRX7124273	SRX7124273
GSE140192	GSM4156418	in_vivo	Mammary carcinoma	4T1	parental	NA	0	NA	NA	NA	1	NA	WT	primary	WT	BALB/c	no_treatment	NA	orthotopic	mammary gland_intraductal	SRX7124274	SRX7124274
GSE140192	GSM4156419	in_vivo	Mammary carcinoma	4T1	parental	NA	0	NA	NA	NA	1	NA	WT	primary	WT	BALB/c	no_treatment	NA	orthotopic	mammary gland_intraductal	SRX7124275	SRX7124275
GSE140192	GSM4156420	in_vivo	Mammary carcinoma	4T1	parental	NA	0	NA	NA	NA	1	NA	WT	primary	WT	BALB/c	no_treatment	NA	orthotopic	mammary gland_intraductal	SRX7124276	SRX7124276
GSE140192	GSM4156421	in_vivo	Mammary carcinoma	4T1	parental	NA	0	NA	NA	NA	1	NA	WT	primary	WT	BALB/c	no_treatment	NA	orthotopic	mammary gland_intraductal	SRX7124277	SRX7124277
GSE140192	GSM4156422	in_vivo	Mammary adenocarcinoma	Py230	parental	NA	0	NA	NA	NA	1	NA	WT	primary	WT	C57BL/6	no_treatment	NA	orthotopic	mammary gland_intraductal	SRX7124278	SRX7124278
GSE140192	GSM4156423	in_vivo	Mammary adenocarcinoma	Py230	parental	NA	0	NA	NA	NA	1	NA	WT	primary	WT	C57BL/6	no_treatment	NA	orthotopic	mammary gland_intraductal	SRX7124279	SRX7124279
GSE140192	GSM4156424	in_vivo	Mammary adenocarcinoma	Py230	parental	NA	0	NA	NA	NA	1	NA	WT	primary	WT	C57BL/6	no_treatment	NA	orthotopic	mammary gland_intraductal	SRX7124280	SRX7124280
GSE140192	GSM4156425	in_vivo	Mammary adenocarcinoma	Py230	parental	NA	0	NA	NA	NA	1	NA	WT	primary	WT	C57BL/6	no_treatment	NA	orthotopic	mammary gland_intraductal	SRX7124281	SRX7124281
GSE140192	GSM4156426	in_vivo	Mammary adenocarcinoma	Py230	parental	NA	0	NA	NA	NA	1	NA	WT	primary	WT	C57BL/6	no_treatment	NA	orthotopic	mammary gland_intraductal	SRX7124282	SRX7124282
GSE140192	GSM4156427	in_vivo	Mammary adenocarcinoma	Py230	parental	NA	0	NA	NA	NA	1	NA	WT	primary	WT	C57BL/6	no_treatment	NA	orthotopic	mammary gland_intraductal	SRX7124283	SRX7124283
GSE140192	GSM4156428	in_vivo	Mammary adenocarcinoma	Py230	parental	NA	0	NA	NA	NA	1	NA	WT	primary	WT	C57BL/6	no_treatment	NA	orthotopic	mammary gland_intraductal	SRX7124284	SRX7124284
GSE140192	GSM4156429	in_vivo	Mammary adenocarcinoma	Py230	parental	NA	0	NA	NA	NA	1	NA	WT	primary	WT	C57BL/6	no_treatment	NA	orthotopic	mammary gland_intraductal	SRX7124285	SRX7124285
GSE140192	GSM4156430	in_vivo	Mammary adenocarcinoma	Py230	parental	NA	0	NA	NA	NA	1	NA	WT	primary	WT	C57BL/6	no_treatment	NA	orthotopic	mammary gland_intraductal	SRX7124286	SRX7124286
GSE142589	GSM4232520	in_vivo	Colorectal carcinoma	CT26	parental	Mettl3_KO	0	NA	NA	NA	0	sgMettl3	Mettl3_KO	primary	WT	BALB/c	no_treatment	NA	subcutaneous	flank	SRX7498361	SRX7498361
GSE142589	GSM4232521	in_vivo	Colorectal carcinoma	CT26	parental	Mettl3_KO	0	NA	NA	NA	0	sgMettl3	Mettl3_KO	primary	WT	BALB/c	no_treatment	NA	subcutaneous	flank	SRX7498362	SRX7498362
GSE142589	GSM4232522	in_vivo	Colorectal carcinoma	CT26	parental	Mettl3_KO	0	NA	NA	NA	0	sgMettl3	Mettl3_KO	primary	WT	BALB/c	no_treatment	NA	subcutaneous	flank	SRX7498363	SRX7498363
GSE142589	GSM4232523	in_vivo	Colorectal carcinoma	CT26	parental	Mettl3_KO	0	NA	NA	NA	0	sgMettl3	Mettl3_KO	primary	WT	BALB/c	no_treatment	NA	subcutaneous	flank	SRX7498364	SRX7498364
GSE142589	GSM4232524	in_vivo	Colorectal carcinoma	CT26	parental	Mettl3_KO	0	NA	NA	NA	0	sgMettl3	Mettl3_KO	primary	WT	BALB/c	no_treatment	NA	subcutaneous	flank	SRX7498365	SRX7498365
GSE142589	GSM4232525	in_vivo	Colorectal carcinoma	CT26	parental	Mettl3_KO	0	NA	NA	NA	0	sgMettl14	Mettl3_KO	primary	WT	BALB/c	no_treatment	NA	subcutaneous	flank	SRX7498366	SRX7498366
GSE142589	GSM4232526	in_vivo	Colorectal carcinoma	CT26	parental	Mettl3_KO	0	NA	NA	NA	0	sgMettl14	Mettl3_KO	primary	WT	BALB/c	no_treatment	NA	subcutaneous	flank	SRX7498367	SRX7498367
GSE142589	GSM4232527	in_vivo	Colorectal carcinoma	CT26	parental	Mettl3_KO	0	NA	NA	NA	0	sgMettl14	Mettl3_KO	primary	WT	BALB/c	no_treatment	NA	subcutaneous	flank	SRX7498368	SRX7498368
GSE142589	GSM4232528	in_vivo	Colorectal carcinoma	CT26	parental	Mettl3_KO	0	NA	NA	NA	0	sgMettl14	Mettl3_KO	primary	WT	BALB/c	no_treatment	NA	subcutaneous	flank	SRX7498369	SRX7498369
GSE142589	GSM4232529	in_vivo	Colorectal carcinoma	CT26	parental	Mettl3_KO	0	NA	NA	NA	0	sgMettl14	Mettl3_KO	primary	WT	BALB/c	no_treatment	NA	subcutaneous	flank	SRX7498370	SRX7498370
GSE142589	GSM4232530	in_vivo	Colorectal carcinoma	CT26	parental	NA	0	NA	NA	NA	1	sg_control	WT	primary	WT	BALB/c	no_treatment	NA	subcutaneous	flank	SRX7498371	SRX7498371
GSE142589	GSM4232531	in_vivo	Colorectal carcinoma	CT26	parental	NA	0	NA	NA	NA	1	sg_control	WT	primary	WT	BALB/c	no_treatment	NA	subcutaneous	flank	SRX7498372	SRX7498372
GSE142589	GSM4232532	in_vivo	Colorectal carcinoma	CT26	parental	NA	0	NA	NA	NA	1	sg_control	WT	primary	WT	BALB/c	no_treatment	NA	subcutaneous	flank	SRX7498373	SRX7498373
GSE142589	GSM4232533	in_vivo	Colorectal carcinoma	CT26	parental	NA	0	NA	NA	NA	1	sg_control	WT	primary	WT	BALB/c	no_treatment	NA	subcutaneous	flank	SRX7498374	SRX7498374
GSE142589	GSM4232534	in_vivo	Colorectal carcinoma	CT26	parental	NA	0	NA	NA	NA	1	sg_control	WT	primary	WT	BALB/c	no_treatment	NA	subcutaneous	flank	SRX7498375	SRX7498375
GSE144787	GSM4296341	in_vivo	Hepatocellular carcinoma	Hepa1-6	parental	NA	0	NA	NA	NA	1	NA	WT	primary	WT	C57BL/6	no_treatment	NA	intravenous	unknown	SRX7677788	SRX7677788
GSE144787	GSM4296342	in_vivo	Hepatocellular carcinoma	Hepa1-6	parental	NA	0	NA	NA	NA	0	NA	WT	primary	KO	C57BL/6_Tet2KO	no_treatment	NA	intravenous	unknown	SRX7677789	SRX7677789
GSE144787	GSM4296343	in_vivo	Hepatocellular carcinoma	Hepa1-6	parental	NA	0	NA	NA	NA	1	NA	WT	primary	WT	C57BL/6	no_treatment	NA	intravenous	unknown	SRX7677790	SRX7677790
GSE144787	GSM4296344	in_vivo	Hepatocellular carcinoma	Hepa1-6	parental	NA	0	NA	NA	NA	0	NA	WT	primary	KO	C57BL/6_Tet2KO	no_treatment	NA	intravenous	unknown	SRX7677791	SRX7677791
GSE144787	GSM4296345	in_vivo	Hepatocellular carcinoma	Hepa1-6	parental	NA	0	NA	NA	NA	1	NA	WT	primary	WT	C57BL/6	no_treatment	NA	intravenous	unknown	SRX7677792	SRX7677792
GSE144787	GSM4296346	in_vivo	Hepatocellular carcinoma	Hepa1-6	parental	NA	0	NA	NA	NA	0	NA	WT	primary	KO	C57BL/6_Tet2KO	no_treatment	NA	intravenous	unknown	SRX7677793	SRX7677793
GSE144787	GSM4296347	in_vivo	Hepatocellular carcinoma	Hepa1-6	parental	NA	0	NA	NA	NA	1	NA	WT	primary	WT	C57BL/6	no_treatment	NA	intravenous	unknown	SRX7677794	SRX7677794
GSE144787	GSM4296348	in_vivo	Hepatocellular carcinoma	Hepa1-6	parental	NA	0	NA	NA	NA	0	NA	WT	primary	KO	C57BL/6_Tet2KO	no_treatment	NA	intravenous	unknown	SRX7677795	SRX7677795
GSE144787	GSM4296349	in_vivo	Mammary adenocarcinoma	Py8119	parental	NA	0	NA	NA	NA	1	NA	WT	primary	WT	C57BL/6	no_treatment	NA	subcutaneous	unknown	SRX7677796	SRX7677796
GSE144787	GSM4296350	in_vivo	Mammary adenocarcinoma	Py8119	parental	NA	0	NA	NA	NA	0	NA	WT	primary	KO	C57BL/6_Tet2KO	no_treatment	NA	subcutaneous	unknown	SRX7677797	SRX7677797
GSE144787	GSM4296351	in_vivo	Mammary adenocarcinoma	Py8119	parental	NA	0	NA	NA	NA	1	NA	WT	primary	WT	C57BL/6	no_treatment	NA	subcutaneous	unknown	SRX7677798	SRX7677798
GSE144787	GSM4296352	in_vivo	Mammary adenocarcinoma	Py8119	parental	NA	0	NA	NA	NA	0	NA	WT	primary	KO	C57BL/6_Tet2KO	no_treatment	NA	subcutaneous	unknown	SRX7677799	SRX7677799
GSE146012	GSM4351981	in_vivo	Mammary carcinoma	4T1	parental	NA	0	NA	NA	NA	1	NA	GFP	primary	WT	BALB/c	no_treatment	NA	orthotopic	mammary fat pad	SRX7810891	SRX7810891
GSE146012	GSM4351982	in_vivo	Mammary carcinoma	4T1	parental	NA	0	NA	NA	NA	1	NA	GFP	primary	WT	BALB/c	no_treatment	NA	orthotopic	mammary fat pad	SRX7810892	SRX7810892
GSE146012	GSM4351983	in_vivo	Mammary carcinoma	4T1	parental	NA	0	NA	NA	NA	1	NA	GFP	metastasis	WT	BALB/c	no_treatment	NA	orthotopic	mammary fat pad	SRX7810893	SRX7810893
GSE146012	GSM4351984	in_vivo	Mammary carcinoma	4T1	parental	NA	0	NA	NA	NA	1	NA	GFP	metastasis	WT	BALB/c	no_treatment	NA	orthotopic	mammary fat pad	SRX7810894	SRX7810894
GSE146012	GSM4351985	in_vivo	Mammary carcinoma	4T1	parental	NA	0	NA	NA	NA	1	NA	GFP	metastasis	WT	BALB/c	no_treatment	NA	orthotopic	mammary fat pad	SRX7810895	SRX7810895
GSE146012	GSM4351986	in_vivo	Mammary carcinoma	4T1	parental	NA	0	NA	NA	NA	1	NA	GFP	metastasis	WT	BALB/c	no_treatment	NA	intravenous	tail vein	SRX7810896	SRX7810896
GSE146012	GSM4351987	in_vivo	Mammary carcinoma	4T1	parental	NA	0	NA	NA	NA	1	NA	GFP	metastasis	WT	BALB/c	no_treatment	NA	intravenous	tail vein	SRX7810897	SRX7810897
GSE146012	GSM4351988	in_vivo	Mammary carcinoma	4T1	parental	NA	0	NA	NA	NA	1	NA	GFP	metastasis	WT	BALB/c	no_treatment	NA	intravenous	tail vein	SRX7810898	SRX7810898
GSE147099	GSM4417093	in_vivo	Prostate carcinoma	RM-1	parental	NA	0	NA	NA	NA	1	NA	RM1_PKH26_eCFP_luc2	metastasis	WT	C57BL/6	no_treatment	NA	intracardiac	intracardiac	SRX7924456	SRX7924456
GSE147099	GSM4417094	in_vivo	Prostate carcinoma	RM-1	parental	NA	0	NA	NA	NA	1	NA	RM1_PKH26_eCFP_luc2	metastasis	WT	C57BL/6	no_treatment	NA	intracardiac	intracardiac	SRX7924457	SRX7924457
GSE148101	GSM4454143	in_vivo	Lung carcinoma	LLC	parental	NA	0	NA	NA	NA	1	NA	WT	metastasis	WT	C57BL/6	no_treatment	NA	intravenous	tail vein	SRX8060407	SRX8060407
GSE148101	GSM4454144	in_vivo	Lung carcinoma	LLC	parental	NA	0	NA	NA	NA	1	NA	WT	metastasis	WT	C57BL/6	no_treatment	NA	intravenous	tail vein	SRX8060408	SRX8060408
GSE148149	GSM4454983	in_vivo	Mammary adenocarcinoma	E0771	parental	NA	0	NA	NA	NA	1	NA	WT	primary	WT	C57BL/6	no_treatment	NA	orthotopic	mammary fat pad	SRX8062813	SRX8062813
GSE148149	GSM4454984	in_vivo	Mammary adenocarcinoma	E0771	parental	NA	0	NA	NA	NA	1	NA	WT	primary	WT	C57BL/6	no_treatment	NA	orthotopic	mammary fat pad	SRX8062814	SRX8062814
GSE148149	GSM4454985	in_vivo	Mammary adenocarcinoma	E0771	parental	NA	0	NA	NA	NA	1	NA	WT	primary	WT	C57BL/6	no_treatment	NA	orthotopic	mammary fat pad	SRX8062815	SRX8062815
GSE148149	GSM4454986	in_vivo	Mammary adenocarcinoma	E0771	parental	NA	0	NA	NA	NA	0	NA	WT	primary	KO	C57BL/6_Adiponectin-Cre_PD-L1f/f	no_treatment	NA	orthotopic	mammary fat pad	SRX8062816	SRX8062816
GSE148149	GSM4454987	in_vivo	Mammary adenocarcinoma	E0771	parental	NA	0	NA	NA	NA	0	NA	WT	primary	KO	C57BL/6_Adiponectin-Cre_PD-L1f/f	no_treatment	NA	orthotopic	mammary fat pad	SRX8062817	SRX8062817
GSE148149	GSM4454988	in_vivo	Mammary adenocarcinoma	E0771	parental	NA	0	NA	NA	NA	0	NA	WT	primary	KO	C57BL/6_Adiponectin-Cre_PD-L1f/f	no_treatment	NA	orthotopic	mammary fat pad	SRX8062818	SRX8062818
GSE149815	GSM4513626	in_vivo	Pancreatic ductal adenocarcinoma	KCP	parental	NA	0	NA	NA	NA	0	NA	WT	primary	WT	C57BL/6	ARS1620;	NA	orthotopic	pancreas	SRX8245631	SRX8245631
GSE149815	GSM4513627	in_vivo	Pancreatic ductal adenocarcinoma	KCP	parental	NA	0	NA	NA	NA	0	NA	WT	primary	WT	C57BL/6	ARS1620;	NA	orthotopic	pancreas	SRX8245632	SRX8245632
GSE149815	GSM4513628	in_vivo	Pancreatic ductal adenocarcinoma	KCP	parental	NA	0	NA	NA	NA	0	NA	WT	primary	WT	C57BL/6	ARS1620;	NA	orthotopic	pancreas	SRX8245633	SRX8245633
GSE149815	GSM4513629	in_vivo	Pancreatic ductal adenocarcinoma	KCP	parental	NA	0	NA	NA	NA	0	NA	WT	primary	WT	C57BL/6	SHP099; ARS1620;	NA	orthotopic	pancreas	SRX8245634	SRX8245634
GSE149815	GSM4513630	in_vivo	Pancreatic ductal adenocarcinoma	KCP	parental	NA	0	NA	NA	NA	0	NA	WT	primary	WT	C57BL/6	SHP099; ARS1620;	NA	orthotopic	pancreas	SRX8245635	SRX8245635
GSE149815	GSM4513631	in_vivo	Pancreatic ductal adenocarcinoma	KCP	parental	NA	0	NA	NA	NA	0	NA	WT	primary	WT	C57BL/6	SHP099; ARS1620;	NA	orthotopic	pancreas	SRX8245636	SRX8245636
GSE149815	GSM4513632	in_vivo	Pancreatic ductal adenocarcinoma	KCP	parental	NA	0	NA	NA	NA	1	NA	WT	primary	WT	C57BL/6	vehicle	NA	orthotopic	pancreas	SRX8245637	SRX8245637
GSE149815	GSM4513633	in_vivo	Pancreatic ductal adenocarcinoma	KCP	parental	NA	0	NA	NA	NA	1	NA	WT	primary	WT	C57BL/6	vehicle	NA	orthotopic	pancreas	SRX8245638	SRX8245638
GSE149815	GSM4513634	in_vivo	Pancreatic ductal adenocarcinoma	KCP	parental	NA	0	NA	NA	NA	0	NA	WT	primary	WT	C57BL/6	SHP099;	NA	orthotopic	pancreas	SRX8245639	SRX8245639
GSE149815	GSM4513635	in_vivo	Pancreatic ductal adenocarcinoma	KCP	parental	NA	0	NA	NA	NA	0	NA	WT	primary	WT	C57BL/6	SHP099;	NA	orthotopic	pancreas	SRX8245640	SRX8245640
GSE149815	GSM4513636	in_vivo	Pancreatic ductal adenocarcinoma	KCP	parental	NA	0	NA	NA	NA	0	NA	WT	primary	WT	C57BL/6	SHP099;	NA	orthotopic	pancreas	SRX8245641	SRX8245641
GSE149825	GSM4513721	in_vivo	Melanoma	B16	B16F10	NA	0	Baseline	NA	R	1	NA	WT	primary	WT	C57BL/6	vehicle	NA	subcutaneous	flank	SRX8245758	SRX8245758
GSE149825	GSM4513722	in_vivo	Melanoma	B16	B16F10	NA	0	Baseline	NA	R	1	NA	WT	primary	WT	C57BL/6	vehicle	NA	subcutaneous	flank	SRX8245759	SRX8245759
GSE149825	GSM4513723	in_vivo	Melanoma	B16	B16F10	NA	0	Baseline	NA	R	1	NA	WT	primary	WT	C57BL/6	vehicle	NA	subcutaneous	flank	SRX8245760	SRX8245760
GSE149825	GSM4513724	in_vivo	Melanoma	B16	B16F10	birinapant	0	Baseline	NA	R	0	NA	WT	primary	WT	C57BL/6	birinapant	NA	subcutaneous	flank	SRX8245761	SRX8245761
GSE149825	GSM4513725	in_vivo	Melanoma	B16	B16F10	birinapant	0	Baseline	NA	R	0	NA	WT	primary	WT	C57BL/6	birinapant	NA	subcutaneous	flank	SRX8245762	SRX8245762
GSE149825	GSM4513726	in_vivo	Melanoma	B16	B16F10	birinapant	0	Baseline	NA	R	0	NA	WT	primary	WT	C57BL/6	birinapant	NA	subcutaneous	flank	SRX8245763	SRX8245763
GSE149825	GSM4513727	in_vivo	Melanoma	B16	B16F10	NA	1	R	antiCTLA4&antiPD1	NA	0	NA	WT	primary	WT	C57BL/6	antiPD1; antiCTLA4;	NA	subcutaneous	flank	SRX8245764	SRX8245764
GSE149825	GSM4513728	in_vivo	Melanoma	B16	B16F10	NA	1	R	antiCTLA4&antiPD1	NA	0	NA	WT	primary	WT	C57BL/6	antiPD1; antiCTLA4;	NA	subcutaneous	flank	SRX8245765	SRX8245765
GSE149825	GSM4513729	in_vivo	Melanoma	B16	B16F10	NA	1	R	antiCTLA4&antiPD1	NA	0	NA	WT	primary	WT	C57BL/6	antiPD1; antiCTLA4;	NA	subcutaneous	flank	SRX8245766	SRX8245766
GSE149825	GSM4513730	in_vivo	Melanoma	B16	B16F10	birinapant	1	R	antiCTLA4&antiPD1	NA	0	NA	WT	primary	WT	C57BL/6	antiPD1; antiCTLA4; birinapant	NA	subcutaneous	flank	SRX8245767	SRX8245767
GSE149825	GSM4513731	in_vivo	Melanoma	B16	B16F10	birinapant	1	R	antiCTLA4&antiPD1	NA	0	NA	WT	primary	WT	C57BL/6	antiPD1; antiCTLA4; birinapant	NA	subcutaneous	flank	SRX8245768	SRX8245768
GSE149825	GSM4513732	in_vivo	Melanoma	B16	B16F10	birinapant	1	R	antiCTLA4&antiPD1	NA	0	NA	WT	primary	WT	C57BL/6	antiPD1; antiCTLA4; birinapant	NA	subcutaneous	flank	SRX8245769	SRX8245769
GSE150928	GSM4561162	in_vivo	Mammary carcinoma	4T1	parental	NA	0	NA	NA	NA	1	NA	WT	metastasis	WT	BALB/c	no_treatment	NA	orthotopic	mammary fat pad	SRX8369578	SRX8369578
GSE150928	GSM4561164	in_vivo	Mammary carcinoma	4T1	parental	NA	0	NA	NA	NA	1	NA	WT	metastasis	WT	BALB/c	no_treatment	NA	orthotopic	mammary fat pad	SRX8369580	SRX8369580
GSE150928	GSM4561165	in_vivo	Mammary carcinoma	4T1	parental	NA	0	NA	NA	NA	1	NA	WT	metastasis	WT	BALB/c	no_treatment	NA	orthotopic	mammary fat pad	SRX8369581	SRX8369581
GSE150928	GSM4561166	in_vivo	Mammary carcinoma	4T1	parental	NA	0	NA	NA	NA	1	NA	WT	metastasis	WT	BALB/c	no_treatment	NA	orthotopic	mammary fat pad	SRX8369582	SRX8369582
GSE150928	GSM4561167	in_vivo	Mammary carcinoma	4T1	parental	NA	0	NA	NA	NA	1	NA	WT	metastasis	WT	BALB/c	no_treatment	NA	orthotopic	mammary fat pad	SRX8369583	SRX8369583
GSE150928	GSM4561168	in_vivo	Mammary carcinoma	4T1	parental	NA	0	NA	NA	NA	1	NA	WT	primary	WT	BALB/c	no_treatment	NA	orthotopic	mammary fat pad	SRX8369584	SRX8369584
GSE150928	GSM4561169	in_vivo	Mammary carcinoma	4T1	parental	NA	0	NA	NA	NA	1	NA	WT	primary	WT	BALB/c	no_treatment	NA	orthotopic	mammary fat pad	SRX8369585	SRX8369585
GSE150928	GSM4561170	in_vivo	Mammary carcinoma	4T1	parental	NA	0	NA	NA	NA	1	NA	WT	primary	WT	BALB/c	no_treatment	NA	orthotopic	mammary fat pad	SRX8369586	SRX8369586
GSE150928	GSM4561171	in_vivo	Mammary carcinoma	4T1	parental	NA	0	NA	NA	NA	1	NA	WT	primary	WT	BALB/c	no_treatment	NA	orthotopic	mammary fat pad	SRX8369587	SRX8369587
GSE150928	GSM4561172	in_vivo	Mammary carcinoma	4T1	parental	NA	0	NA	NA	NA	1	NA	WT	primary	WT	BALB/c	no_treatment	NA	orthotopic	mammary fat pad	SRX8369588	SRX8369588
GSE150928	GSM4561173	in_vivo	Mammary carcinoma	4T1	parental	NA	0	NA	NA	NA	1	NA	WT	primary	WT	BALB/c	no_treatment	NA	orthotopic	mammary fat pad	SRX8369589	SRX8369589
GSE150928	GSM4561174	in_vivo	Mammary carcinoma	4T1	parental	NA	0	NA	NA	NA	1	NA	WT	metastasis	WT	BALB/c	no_treatment	NA	intravenous	tail vein	SRX8369590	SRX8369590
GSE150928	GSM4561175	in_vivo	Mammary carcinoma	4T1	parental	NA	0	NA	NA	NA	1	NA	WT	metastasis	WT	BALB/c	no_treatment	NA	intravenous	tail vein	SRX8369591	SRX8369591
GSE150928	GSM4561176	in_vivo	Mammary carcinoma	4T1	parental	NA	0	NA	NA	NA	1	NA	WT	metastasis	WT	BALB/c	no_treatment	NA	intravenous	tail vein	SRX8369592	SRX8369592
GSE150928	GSM4561177	in_vivo	Mammary carcinoma	4T1	parental	NA	0	NA	NA	NA	1	NA	WT	metastasis	WT	BALB/c	no_treatment	NA	intravenous	tail vein	SRX8369593	SRX8369593
GSE150928	GSM4561178	in_vivo	Mammary carcinoma	4T1	parental	NA	0	NA	NA	NA	1	NA	WT	metastasis	WT	BALB/c	no_treatment	NA	intravenous	tail vein	SRX8369737	SRX8369737
GSE150928	GSM4561179	in_vivo	Mammary carcinoma	4T1	parental	NA	0	NA	NA	NA	1	NA	WT	metastasis	WT	BALB/c	no_treatment	NA	intravenous	tail vein	SRX8369738	SRX8369738
GSE150928	GSM4561180	in_vivo	Mammary carcinoma	4T07	parental	NA	0	NA	NA	NA	1	NA	WT	primary	WT	BALB/c	no_treatment	NA	intravenous	tail vein	SRX8369739	SRX8369739
GSE150928	GSM4561181	in_vivo	Mammary carcinoma	4T07	parental	NA	0	NA	NA	NA	1	NA	WT	primary	WT	BALB/c	no_treatment	NA	intravenous	tail vein	SRX8369740	SRX8369740
GSE150928	GSM4561182	in_vivo	Mammary carcinoma	4T07	parental	NA	0	NA	NA	NA	1	NA	WT	primary	WT	BALB/c	no_treatment	NA	intravenous	tail vein	SRX8369741	SRX8369741
GSE150928	GSM4561183	in_vivo	Mammary carcinoma	4T07	parental	NA	0	NA	NA	NA	1	NA	WT	primary	WT	BALB/c	no_treatment	NA	intravenous	tail vein	SRX8369742	SRX8369742
GSE150928	GSM4561184	in_vivo	Mammary carcinoma	4T07	parental	NA	0	NA	NA	NA	1	NA	WT	primary	WT	BALB/c	no_treatment	NA	intravenous	tail vein	SRX8369743	SRX8369743
GSE150928	GSM4561185	in_vivo	Mammary carcinoma	4T07	parental	NA	0	NA	NA	NA	1	NA	WT	primary	WT	BALB/c	no_treatment	NA	intravenous	tail vein	SRX8369744	SRX8369744
GSE150928	GSM4561186	in_vivo	Mammary carcinoma	6DT1	parental	NA	0	NA	NA	NA	1	NA	WT	metastasis	WT	FVB	no_treatment	NA	orthotopic	mammary fat pad	SRX8369745	SRX8369745
GSE150928	GSM4561187	in_vivo	Mammary carcinoma	6DT1	parental	NA	0	NA	NA	NA	1	NA	WT	metastasis	WT	FVB	no_treatment	NA	orthotopic	mammary fat pad	SRX8369746	SRX8369746
GSE150928	GSM4561188	in_vivo	Mammary carcinoma	6DT1	parental	NA	0	NA	NA	NA	1	NA	WT	metastasis	WT	FVB	no_treatment	NA	orthotopic	mammary fat pad	SRX8369747	SRX8369747
GSE150928	GSM4561190	in_vivo	Mammary carcinoma	6DT1	parental	NA	0	NA	NA	NA	1	NA	WT	metastasis	WT	FVB	no_treatment	NA	orthotopic	mammary fat pad	SRX8369749	SRX8369749
GSE150928	GSM4561191	in_vivo	Mammary carcinoma	6DT1	parental	NA	0	NA	NA	NA	1	NA	WT	metastasis	WT	FVB	no_treatment	NA	orthotopic	mammary fat pad	SRX8369750	SRX8369750
GSE150928	GSM4561192	in_vivo	Mammary carcinoma	6DT1	parental	NA	0	NA	NA	NA	1	NA	WT	metastasis	WT	FVB	no_treatment	NA	orthotopic	mammary fat pad	SRX8369751	SRX8369751
GSE150928	GSM4561193	in_vivo	Mammary carcinoma	6DT1	parental	NA	0	NA	NA	NA	1	NA	WT	metastasis	WT	FVB	no_treatment	NA	orthotopic	mammary fat pad	SRX8369752	SRX8369752
GSE150928	GSM4561194	in_vivo	Mammary carcinoma	6DT1	parental	NA	0	NA	NA	NA	1	NA	WT	metastasis	WT	FVB	no_treatment	NA	orthotopic	mammary fat pad	SRX8369753	SRX8369753
GSE150928	GSM4561195	in_vivo	Mammary carcinoma	6DT1	parental	NA	0	NA	NA	NA	1	NA	WT	metastasis	WT	FVB	no_treatment	NA	orthotopic	mammary fat pad	SRX8369754	SRX8369754
GSE150928	GSM4561196	in_vivo	Mammary carcinoma	6DT1	parental	NA	0	NA	NA	NA	1	NA	WT	metastasis	WT	FVB	no_treatment	NA	orthotopic	mammary fat pad	SRX8369755	SRX8369755
GSE150928	GSM4561197	in_vivo	Mammary carcinoma	6DT1	parental	NA	0	NA	NA	NA	1	NA	WT	primary	WT	FVB	no_treatment	NA	orthotopic	mammary fat pad	SRX8369756	SRX8369756
GSE150928	GSM4561198	in_vivo	Mammary carcinoma	6DT1	parental	NA	0	NA	NA	NA	1	NA	WT	primary	WT	FVB	no_treatment	NA	orthotopic	mammary fat pad	SRX8369757	SRX8369757
GSE150928	GSM4561199	in_vivo	Mammary carcinoma	6DT1	parental	NA	0	NA	NA	NA	1	NA	WT	primary	WT	FVB	no_treatment	NA	orthotopic	mammary fat pad	SRX8369758	SRX8369758
GSE150928	GSM4561200	in_vivo	Mammary carcinoma	6DT1	parental	NA	0	NA	NA	NA	1	NA	WT	primary	WT	FVB	no_treatment	NA	orthotopic	mammary fat pad	SRX8369759	SRX8369759
GSE150928	GSM4561201	in_vivo	Mammary carcinoma	6DT1	parental	NA	0	NA	NA	NA	1	NA	WT	primary	WT	FVB	no_treatment	NA	orthotopic	mammary fat pad	SRX8369760	SRX8369760
GSE150928	GSM4561202	in_vivo	Mammary carcinoma	6DT1	parental	NA	0	NA	NA	NA	1	NA	WT	primary	WT	FVB	no_treatment	NA	orthotopic	mammary fat pad	SRX8369761	SRX8369761
GSE150928	GSM4561204	in_vivo	Mammary carcinoma	6DT1	parental	NA	0	NA	NA	NA	1	NA	WT	metastasis	WT	FVB	no_treatment	NA	intravenous	tail vein	SRX8369763	SRX8369763
GSE150928	GSM4561205	in_vivo	Mammary carcinoma	6DT1	parental	NA	0	NA	NA	NA	1	NA	WT	metastasis	WT	FVB	no_treatment	NA	intravenous	tail vein	SRX8369764	SRX8369764
GSE150928	GSM4561206	in_vivo	Mammary carcinoma	6DT1	parental	NA	0	NA	NA	NA	1	NA	WT	metastasis	WT	FVB	no_treatment	NA	intravenous	tail vein	SRX8369765	SRX8369765
GSE150928	GSM4561207	in_vivo	Mammary carcinoma	6DT1	parental	NA	0	NA	NA	NA	1	NA	WT	metastasis	WT	FVB	no_treatment	NA	intravenous	tail vein	SRX8369766	SRX8369766
GSE150928	GSM4561208	in_vivo	Mammary carcinoma	6DT1	parental	NA	0	NA	NA	NA	1	NA	WT	metastasis	WT	FVB	no_treatment	NA	intravenous	tail vein	SRX8369767	SRX8369767
GSE150928	GSM4561209	in_vivo	Mammary carcinoma	67NR	parental	NA	0	NA	NA	NA	1	NA	WT	primary	WT	BALB/c	no_treatment	NA	orthotopic	mammary fat pad	SRX8369768	SRX8369768
GSE150928	GSM4561210	in_vivo	Mammary carcinoma	67NR	parental	NA	0	NA	NA	NA	1	NA	WT	primary	WT	BALB/c	no_treatment	NA	orthotopic	mammary fat pad	SRX8369769	SRX8369769
GSE150928	GSM4561211	in_vivo	Mammary carcinoma	67NR	parental	NA	0	NA	NA	NA	1	NA	WT	primary	WT	BALB/c	no_treatment	NA	orthotopic	mammary fat pad	SRX8369770	SRX8369770
GSE150928	GSM4561212	in_vivo	Mammary carcinoma	67NR	parental	NA	0	NA	NA	NA	1	NA	WT	primary	WT	BALB/c	no_treatment	NA	orthotopic	mammary fat pad	SRX8369771	SRX8369771
GSE150928	GSM4561213	in_vivo	Mammary carcinoma	67NR	parental	NA	0	NA	NA	NA	1	NA	WT	primary	WT	BALB/c	no_treatment	NA	orthotopic	mammary fat pad	SRX8369772	SRX8369772
GSE150928	GSM4561214	in_vivo	Mammary carcinoma	67NR	parental	NA	0	NA	NA	NA	1	NA	WT	primary	WT	BALB/c	no_treatment	NA	orthotopic	mammary fat pad	SRX8369773	SRX8369773
GSE150928	GSM4561217	in_vivo	Mammary carcinoma	Met1	parental	NA	0	NA	NA	NA	1	NA	WT	metastasis	WT	FVB	no_treatment	NA	orthotopic	mammary fat pad	SRX8369776	SRX8369776
GSE150928	GSM4561218	in_vivo	Mammary carcinoma	Met1	parental	NA	0	NA	NA	NA	1	NA	WT	metastasis	WT	FVB	no_treatment	NA	orthotopic	mammary fat pad	SRX8369777	SRX8369777
GSE150928	GSM4561219	in_vivo	Mammary carcinoma	D2A1	parental	NA	0	NA	NA	NA	1	NA	WT	primary	WT	BALB/c	no_treatment	NA	orthotopic	mammary fat pad	SRX8369778	SRX8369778
GSE150928	GSM4561220	in_vivo	Mammary carcinoma	D2A1	parental	NA	0	NA	NA	NA	1	NA	WT	primary	WT	BALB/c	no_treatment	NA	orthotopic	mammary fat pad	SRX8369779	SRX8369779
GSE150928	GSM4561221	in_vivo	Mammary carcinoma	D2A1	parental	NA	0	NA	NA	NA	1	NA	WT	primary	WT	BALB/c	no_treatment	NA	orthotopic	mammary fat pad	SRX8369780	SRX8369780
GSE150928	GSM4561222	in_vivo	Mammary carcinoma	D2A1	parental	NA	0	NA	NA	NA	1	NA	WT	primary	WT	BALB/c	no_treatment	NA	orthotopic	mammary fat pad	SRX8369781	SRX8369781
GSE150928	GSM4561223	in_vivo	Mammary adenocarcinoma	E0771	parental	NA	0	NA	NA	NA	1	NA	WT	primary	WT	C57BL/6	no_treatment	NA	orthotopic	mammary fat pad	SRX8369782	SRX8369782
GSE150928	GSM4561224	in_vivo	Mammary adenocarcinoma	E0771	parental	NA	0	NA	NA	NA	1	NA	WT	primary	WT	C57BL/6	no_treatment	NA	orthotopic	mammary fat pad	SRX8369783	SRX8369783
GSE150928	GSM4561225	in_vivo	Mammary adenocarcinoma	E0771	parental	NA	0	NA	NA	NA	1	NA	WT	primary	WT	C57BL/6	no_treatment	NA	orthotopic	mammary fat pad	SRX8369784	SRX8369784
GSE150928	GSM4561226	in_vivo	Mammary adenocarcinoma	E0771	parental	NA	0	NA	NA	NA	1	NA	WT	primary	WT	C57BL/6	no_treatment	NA	orthotopic	mammary fat pad	SRX8369785	SRX8369785
GSE150928	GSM4561227	in_vivo	Mammary carcinoma	EMT6	parental	NA	0	NA	NA	NA	1	NA	WT	primary	WT	BALB/c	no_treatment	NA	orthotopic	mammary fat pad	SRX8369786	SRX8369786
GSE150928	GSM4561228	in_vivo	Mammary carcinoma	EMT6	parental	NA	0	NA	NA	NA	1	NA	WT	primary	WT	BALB/c	no_treatment	NA	orthotopic	mammary fat pad	SRX8369787	SRX8369787
GSE150928	GSM4561229	in_vivo	Mammary carcinoma	EMT6	parental	NA	0	NA	NA	NA	1	NA	WT	primary	WT	BALB/c	no_treatment	NA	orthotopic	mammary fat pad	SRX8369788	SRX8369788
GSE150928	GSM4561230	in_vivo	Mammary carcinoma	EMT6	parental	NA	0	NA	NA	NA	1	NA	WT	primary	WT	BALB/c	no_treatment	NA	orthotopic	mammary fat pad	SRX8369789	SRX8369789
GSE150928	GSM4561231	in_vivo	Mammary carcinoma	F311	parental	NA	0	NA	NA	NA	1	NA	WT	primary	WT	BALB/c	no_treatment	NA	orthotopic	mammary fat pad	SRX8369790	SRX8369790
GSE150928	GSM4561232	in_vivo	Mammary carcinoma	F311	parental	NA	0	NA	NA	NA	1	NA	WT	primary	WT	BALB/c	no_treatment	NA	orthotopic	mammary fat pad	SRX8369791	SRX8369791
GSE150928	GSM4561233	in_vivo	Mammary carcinoma	F311	parental	NA	0	NA	NA	NA	1	NA	WT	primary	WT	BALB/c	no_treatment	NA	orthotopic	mammary fat pad	SRX8369792	SRX8369792
GSE150928	GSM4561234	in_vivo	Mammary carcinoma	F311	parental	NA	0	NA	NA	NA	1	NA	WT	primary	WT	BALB/c	no_treatment	NA	orthotopic	mammary fat pad	SRX8369793	SRX8369793
GSE150928	GSM4561235	in_vivo	Mammary carcinoma	HRM1	parental	NA	0	NA	NA	NA	1	NA	WT	primary	WT	FVB	no_treatment	NA	orthotopic	mammary fat pad	SRX8369794	SRX8369794
GSE150928	GSM4561236	in_vivo	Mammary carcinoma	HRM1	parental	NA	0	NA	NA	NA	1	NA	WT	primary	WT	FVB	no_treatment	NA	orthotopic	mammary fat pad	SRX8369795	SRX8369795
GSE150928	GSM4561237	in_vivo	Mammary carcinoma	HRM1	parental	NA	0	NA	NA	NA	1	NA	WT	primary	WT	FVB	no_treatment	NA	orthotopic	mammary fat pad	SRX8369796	SRX8369796
GSE150928	GSM4561238	in_vivo	Mammary carcinoma	HRM1	parental	NA	0	NA	NA	NA	1	NA	WT	primary	WT	FVB	no_treatment	NA	orthotopic	mammary fat pad	SRX8369797	SRX8369797
GSE150928	GSM4561239	in_vivo	Mammary cancer, NOS	R3T	parental	NA	0	NA	NA	NA	1	NA	WT	primary	WT	129S1J	no_treatment	NA	orthotopic	mammary fat pad	SRX8369798	SRX8369798
GSE150928	GSM4561240	in_vivo	Mammary cancer, NOS	R3T	parental	NA	0	NA	NA	NA	1	NA	WT	primary	WT	129S1J	no_treatment	NA	orthotopic	mammary fat pad	SRX8369799	SRX8369799
GSE150928	GSM4561241	in_vivo	Mammary cancer, NOS	R3T	parental	NA	0	NA	NA	NA	1	NA	WT	primary	WT	129S1J	no_treatment	NA	orthotopic	mammary fat pad	SRX8369800	SRX8369800
GSE150928	GSM4561242	in_vivo	Mammary cancer, NOS	R3T	parental	NA	0	NA	NA	NA	1	NA	WT	primary	WT	129S1J	no_treatment	NA	orthotopic	mammary fat pad	SRX8369801	SRX8369801
GSE150928	GSM4561243	in_vivo	Mammary adenocarcinoma	TSAE1	parental	NA	0	NA	NA	NA	1	NA	WT	primary	WT	BALB/c	no_treatment	NA	orthotopic	mammary fat pad	SRX8369802	SRX8369802
GSE150928	GSM4561244	in_vivo	Mammary adenocarcinoma	TSAE1	parental	NA	0	NA	NA	NA	1	NA	WT	primary	WT	BALB/c	no_treatment	NA	orthotopic	mammary fat pad	SRX8369803	SRX8369803
GSE150928	GSM4561245	in_vivo	Mammary adenocarcinoma	TSAE1	parental	NA	0	NA	NA	NA	1	NA	WT	primary	WT	BALB/c	no_treatment	NA	orthotopic	mammary fat pad	SRX8369804	SRX8369804
GSE150928	GSM4561246	in_vivo	Mammary adenocarcinoma	TSAE1	parental	NA	0	NA	NA	NA	1	NA	WT	primary	WT	BALB/c	no_treatment	NA	orthotopic	mammary fat pad	SRX8369805	SRX8369805
GSE150928	GSM4561247	in_vivo	Mammary adenocarcinoma	M6	parental	NA	0	NA	NA	NA	1	NA	WT	metastasis	WT	REAR	no_treatment	NA	orthotopic	mammary fat pad	SRX8369806	SRX8369806
GSE150928	GSM4561248	in_vivo	Mammary adenocarcinoma	M6	parental	NA	0	NA	NA	NA	1	NA	WT	primary	WT	REAR	no_treatment	NA	orthotopic	mammary fat pad	SRX8369807	SRX8369807
GSE150928	GSM4561249	in_vivo	Mammary adenocarcinoma	M6	parental	NA	0	NA	NA	NA	1	NA	WT	metastasis	WT	REAR	no_treatment	NA	orthotopic	mammary fat pad	SRX8369808	SRX8369808
GSE150928	GSM4561250	in_vivo	Mammary adenocarcinoma	M6	parental	NA	0	NA	NA	NA	1	NA	WT	primary	WT	REAR	no_treatment	NA	orthotopic	mammary fat pad	SRX8369809	SRX8369809
GSE150928	GSM4561251	in_vivo	Mammary adenocarcinoma	M6	parental	NA	0	NA	NA	NA	1	NA	WT	metastasis	WT	REAR	no_treatment	NA	orthotopic	mammary fat pad	SRX8369810	SRX8369810
GSE150928	GSM4561252	in_vivo	Mammary adenocarcinoma	M6	parental	NA	0	NA	NA	NA	1	NA	WT	metastasis	WT	REAR	no_treatment	NA	orthotopic	mammary fat pad	SRX8369811	SRX8369811
GSE150928	GSM4561253	in_vivo	Mammary adenocarcinoma	M6	parental	NA	0	NA	NA	NA	1	NA	WT	primary	WT	REAR	no_treatment	NA	orthotopic	mammary fat pad	SRX8369812	SRX8369812
GSE150928	GSM4561254	in_vivo	Mammary adenocarcinoma	M6	parental	NA	0	NA	NA	NA	1	NA	WT	metastasis	WT	REAR	no_treatment	NA	orthotopic	mammary fat pad	SRX8369813	SRX8369813
GSE150928	GSM4561255	in_vivo	Mammary adenocarcinoma	M6	parental	NA	0	NA	NA	NA	1	NA	WT	primary	WT	REAR	no_treatment	NA	orthotopic	mammary fat pad	SRX8369814	SRX8369814
GSE150928	GSM4561256	in_vivo	Mammary adenocarcinoma	M6	parental	NA	0	NA	NA	NA	1	NA	WT	metastasis	WT	REAR	no_treatment	NA	orthotopic	mammary fat pad	SRX8369815	SRX8369815
GSE150928	GSM4561257	in_vivo	Mammary adenocarcinoma	M6	parental	NA	0	NA	NA	NA	1	NA	WT	metastasis	WT	REAR	no_treatment	NA	orthotopic	mammary fat pad	SRX8369816	SRX8369816
GSE150928	GSM4561258	in_vivo	Mammary adenocarcinoma	M6	parental	NA	0	NA	NA	NA	1	NA	WT	primary	WT	REAR	no_treatment	NA	orthotopic	mammary fat pad	SRX8369817	SRX8369817
GSE150928	GSM4561259	in_vivo	Mammary adenocarcinoma	M6	parental	NA	0	NA	NA	NA	1	NA	WT	metastasis	WT	REAR	no_treatment	NA	orthotopic	mammary fat pad	SRX8369818	SRX8369818
GSE150928	GSM4561260	in_vivo	Mammary adenocarcinoma	M6	parental	NA	0	NA	NA	NA	1	NA	WT	metastasis	WT	REAR	no_treatment	NA	orthotopic	mammary fat pad	SRX8369819	SRX8369819
GSE150928	GSM4561261	in_vivo	Mammary adenocarcinoma	M6	parental	NA	0	NA	NA	NA	1	NA	WT	primary	WT	REAR	no_treatment	NA	orthotopic	mammary fat pad	SRX8369820	SRX8369820
GSE150928	GSM4561262	in_vivo	Mammary carcinoma	Met1	parental	NA	0	NA	NA	NA	1	NA	WT	metastasis	WT	FVB	no_treatment	NA	orthotopic	mammary fat pad	SRX8369821	SRX8369821
GSE150928	GSM4561263	in_vivo	Mammary carcinoma	Met1	parental	NA	0	NA	NA	NA	1	NA	WT	primary	WT	FVB	no_treatment	NA	orthotopic	mammary fat pad	SRX8369822	SRX8369822
GSE150928	GSM4561264	in_vivo	Mammary carcinoma	Met1	parental	NA	0	NA	NA	NA	1	NA	WT	primary	WT	FVB	no_treatment	NA	orthotopic	mammary fat pad	SRX8369823	SRX8369823
GSE150928	GSM4561265	in_vivo	Mammary carcinoma	Met1	parental	NA	0	NA	NA	NA	1	NA	WT	metastasis	WT	FVB	no_treatment	NA	orthotopic	mammary fat pad	SRX8369824	SRX8369824
GSE150928	GSM4561266	in_vivo	Mammary carcinoma	Met1	parental	NA	0	NA	NA	NA	1	NA	WT	metastasis	WT	FVB	no_treatment	NA	orthotopic	mammary fat pad	SRX8369825	SRX8369825
GSE150928	GSM4561267	in_vivo	Mammary carcinoma	Met1	parental	NA	0	NA	NA	NA	1	NA	WT	primary	WT	FVB	no_treatment	NA	orthotopic	mammary fat pad	SRX8369826	SRX8369826
GSE150928	GSM4561268	in_vivo	Mammary carcinoma	Met1	parental	NA	0	NA	NA	NA	1	NA	WT	primary	WT	FVB	no_treatment	NA	orthotopic	mammary fat pad	SRX8369827	SRX8369827
GSE150928	GSM4561269	in_vivo	Mammary carcinoma	Met1	parental	NA	0	NA	NA	NA	1	NA	WT	metastasis	WT	FVB	no_treatment	NA	orthotopic	mammary fat pad	SRX8369828	SRX8369828
GSE150928	GSM4561270	in_vivo	Mammary carcinoma	Met1	parental	NA	0	NA	NA	NA	1	NA	WT	metastasis	WT	FVB	no_treatment	NA	orthotopic	mammary fat pad	SRX8369829	SRX8369829
GSE150928	GSM4561271	in_vivo	Mammary carcinoma	Met1	parental	NA	0	NA	NA	NA	1	NA	WT	metastasis	WT	FVB	no_treatment	NA	orthotopic	mammary fat pad	SRX8369830	SRX8369830
GSE150928	GSM4561272	in_vivo	Mammary carcinoma	Met1	parental	NA	0	NA	NA	NA	1	NA	WT	primary	WT	FVB	no_treatment	NA	orthotopic	mammary fat pad	SRX8369831	SRX8369831
GSE150928	GSM4561273	in_vivo	Mammary carcinoma	Met1	parental	NA	0	NA	NA	NA	1	NA	WT	metastasis	WT	FVB	no_treatment	NA	orthotopic	mammary fat pad	SRX8369832	SRX8369832
GSE150928	GSM4561274	in_vivo	Mammary carcinoma	Met1	parental	NA	0	NA	NA	NA	1	NA	WT	metastasis	WT	FVB	no_treatment	NA	orthotopic	mammary fat pad	SRX8369833	SRX8369833
GSE150928	GSM4561275	in_vivo	Mammary carcinoma	Met1	parental	NA	0	NA	NA	NA	1	NA	WT	primary	WT	FVB	no_treatment	NA	orthotopic	mammary fat pad	SRX8369834	SRX8369834
GSE150928	GSM4561276	in_vivo	Mammary carcinoma	Met1	parental	NA	0	NA	NA	NA	1	NA	WT	primary	WT	FVB	no_treatment	NA	orthotopic	mammary fat pad	SRX8369835	SRX8369835
GSE150928	GSM4561277	in_vivo	Mammary carcinoma	Met1	parental	NA	0	NA	NA	NA	1	NA	WT	metastasis	WT	FVB	no_treatment	NA	orthotopic	mammary fat pad	SRX8369836	SRX8369836
GSE150928	GSM4561278	in_vivo	Mammary carcinoma	Met1	parental	NA	0	NA	NA	NA	1	NA	WT	metastasis	WT	FVB	no_treatment	NA	orthotopic	mammary fat pad	SRX8369837	SRX8369837
GSE150928	GSM4561279	in_vivo	Mammary carcinoma	Met1	parental	NA	0	NA	NA	NA	1	NA	WT	primary	WT	FVB	no_treatment	NA	orthotopic	mammary fat pad	SRX8369838	SRX8369838
GSE150928	GSM4561280	in_vivo	Mammary carcinoma	Met1	parental	NA	0	NA	NA	NA	1	NA	WT	primary	WT	FVB	no_treatment	NA	orthotopic	mammary fat pad	SRX8369839	SRX8369839
GSE150928	GSM4561281	in_vivo	Mammary carcinoma	Met1	parental	NA	0	NA	NA	NA	1	NA	WT	metastasis	WT	FVB	no_treatment	NA	intravenous	tail vein	SRX8369840	SRX8369840
GSE150928	GSM4561282	in_vivo	Mammary carcinoma	Mvt1	parental	NA	0	NA	NA	NA	1	NA	WT	metastasis	WT	FVB	no_treatment	NA	orthotopic	mammary fat pad	SRX8369841	SRX8369841
GSE150928	GSM4561283	in_vivo	Mammary carcinoma	Mvt1	parental	NA	0	NA	NA	NA	1	NA	WT	metastasis	WT	FVB	no_treatment	NA	orthotopic	mammary fat pad	SRX8369842	SRX8369842
GSE150928	GSM4561284	in_vivo	Mammary carcinoma	Mvt1	parental	NA	0	NA	NA	NA	1	NA	WT	metastasis	WT	FVB	no_treatment	NA	orthotopic	mammary fat pad	SRX8369843	SRX8369843
GSE150928	GSM4561285	in_vivo	Mammary carcinoma	Mvt1	parental	NA	0	NA	NA	NA	1	NA	WT	metastasis	WT	FVB	no_treatment	NA	orthotopic	mammary fat pad	SRX8369844	SRX8369844
GSE150928	GSM4561286	in_vivo	Mammary carcinoma	Mvt1	parental	NA	0	NA	NA	NA	1	NA	WT	metastasis	WT	FVB	no_treatment	NA	orthotopic	mammary fat pad	SRX8369845	SRX8369845
GSE150928	GSM4561287	in_vivo	Mammary carcinoma	Mvt1	parental	NA	0	NA	NA	NA	1	NA	WT	metastasis	WT	FVB	no_treatment	NA	orthotopic	mammary fat pad	SRX8369846	SRX8369846
GSE150928	GSM4561288	in_vivo	Mammary carcinoma	Mvt1	parental	NA	0	NA	NA	NA	1	NA	WT	primary	WT	FVB	no_treatment	NA	orthotopic	mammary fat pad	SRX8369847	SRX8369847
GSE150928	GSM4561289	in_vivo	Mammary carcinoma	Mvt1	parental	NA	0	NA	NA	NA	1	NA	WT	primary	WT	FVB	no_treatment	NA	orthotopic	mammary fat pad	SRX8369848	SRX8369848
GSE150928	GSM4561290	in_vivo	Mammary carcinoma	Mvt1	parental	NA	0	NA	NA	NA	1	NA	WT	primary	WT	FVB	no_treatment	NA	orthotopic	mammary fat pad	SRX8369849	SRX8369849
GSE150928	GSM4561291	in_vivo	Mammary carcinoma	Mvt1	parental	NA	0	NA	NA	NA	1	NA	WT	primary	WT	FVB	no_treatment	NA	orthotopic	mammary fat pad	SRX8369850	SRX8369850
GSE150928	GSM4561292	in_vivo	Mammary carcinoma	Mvt1	parental	NA	0	NA	NA	NA	1	NA	WT	primary	WT	FVB	no_treatment	NA	orthotopic	mammary fat pad	SRX8369851	SRX8369851
GSE150928	GSM4561293	in_vivo	Mammary carcinoma	Mvt1	parental	NA	0	NA	NA	NA	1	NA	WT	primary	WT	FVB	no_treatment	NA	orthotopic	mammary fat pad	SRX8369852	SRX8369852
GSE150928	GSM4561294	in_vivo	Mammary carcinoma	Mvt1	parental	NA	0	NA	NA	NA	1	NA	WT	metastasis	WT	FVB	no_treatment	NA	intravenous	tail vein	SRX8369853	SRX8369853
GSE150928	GSM4561295	in_vivo	Mammary carcinoma	Mvt1	parental	NA	0	NA	NA	NA	1	NA	WT	metastasis	WT	FVB	no_treatment	NA	intravenous	tail vein	SRX8369854	SRX8369854
GSE150928	GSM4561296	in_vivo	Mammary carcinoma	Mvt1	parental	NA	0	NA	NA	NA	1	NA	WT	metastasis	WT	FVB	no_treatment	NA	intravenous	tail vein	SRX8369855	SRX8369855
GSE150928	GSM4561297	in_vivo	Mammary carcinoma	Mvt1	parental	NA	0	NA	NA	NA	1	NA	WT	metastasis	WT	FVB	no_treatment	NA	intravenous	tail vein	SRX8369856	SRX8369856
GSE150928	GSM4561298	in_vivo	Mammary carcinoma	Mvt1	parental	NA	0	NA	NA	NA	1	NA	WT	metastasis	WT	FVB	no_treatment	NA	intravenous	tail vein	SRX8369857	SRX8369857
GSE150928	GSM4561299	in_vivo	Mammary carcinoma	Mvt1	parental	NA	0	NA	NA	NA	1	NA	WT	metastasis	WT	FVB	no_treatment	NA	intravenous	tail vein	SRX8369858	SRX8369858
GSE150928	GSM4561422	in_vivo	Mammary adenocarcinoma	M6	parental	NA	0	NA	NA	NA	1	NA	WT	metastasis	WT	FVB	no_treatment	NA	intracardiac	left ventricle	SRX8369662	SRX8369662
GSE150928	GSM4561423	in_vivo	Mammary adenocarcinoma	M6	parental	NA	0	NA	NA	NA	1	NA	WT	metastasis	WT	FVB	no_treatment	NA	intracardiac	left ventricle	SRX8369663	SRX8369663
GSE150928	GSM4561424	in_vivo	Mammary adenocarcinoma	M6	parental	NA	0	NA	NA	NA	1	NA	WT	metastasis	WT	FVB	no_treatment	NA	intracardiac	left ventricle	SRX8369664	SRX8369664
GSE150928	GSM4561425	in_vivo	Mammary adenocarcinoma	M6	parental	NA	0	NA	NA	NA	1	NA	WT	metastasis	WT	FVB	no_treatment	NA	intracardiac	left ventricle	SRX8369665	SRX8369665
GSE150928	GSM4561426	in_vivo	Mammary adenocarcinoma	M6	parental	NA	0	NA	NA	NA	1	NA	WT	metastasis	WT	FVB	no_treatment	NA	intracardiac	left ventricle	SRX8369666	SRX8369666
GSE150928	GSM4561427	in_vivo	Mammary adenocarcinoma	M6	parental	NA	0	NA	NA	NA	1	NA	WT	metastasis	WT	FVB	no_treatment	NA	intracardiac	left ventricle	SRX8369667	SRX8369667
GSE150928	GSM4561428	in_vivo	Mammary adenocarcinoma	M6	parental	NA	0	NA	NA	NA	1	NA	WT	metastasis	WT	FVB	no_treatment	NA	intracardiac	left ventricle	SRX8369668	SRX8369668
GSE150928	GSM4561429	in_vivo	Mammary adenocarcinoma	M6	parental	NA	0	NA	NA	NA	1	NA	WT	metastasis	WT	FVB	no_treatment	NA	intracardiac	left ventricle	SRX8369669	SRX8369669
GSE150928	GSM4561431	in_vivo	Mammary adenocarcinoma	M6	parental	NA	0	NA	NA	NA	1	NA	WT	metastasis	WT	FVB	no_treatment	NA	intracardiac	left ventricle	SRX8369671	SRX8369671
GSE150928	GSM4561432	in_vivo	Mammary adenocarcinoma	M6	parental	NA	0	NA	NA	NA	1	NA	WT	metastasis	WT	FVB	no_treatment	NA	intracardiac	left ventricle	SRX8369672	SRX8369672
GSE150928	GSM4561433	in_vivo	Mammary adenocarcinoma	M6	parental	NA	0	NA	NA	NA	1	NA	WT	metastasis	WT	FVB	no_treatment	NA	intracardiac	left ventricle	SRX8369673	SRX8369673
GSE150928	GSM4561434	in_vivo	Mammary adenocarcinoma	M6	parental	NA	0	NA	NA	NA	1	NA	WT	metastasis	WT	FVB	no_treatment	NA	intracardiac	left ventricle	SRX8369674	SRX8369674
GSE150928	GSM4561435	in_vivo	Mammary adenocarcinoma	M6	parental	NA	0	NA	NA	NA	1	NA	WT	metastasis	WT	FVB	no_treatment	NA	intracardiac	left ventricle	SRX8369675	SRX8369675
GSE150928	GSM4561436	in_vivo	Mammary adenocarcinoma	M6	parental	NA	0	NA	NA	NA	1	NA	WT	metastasis	WT	FVB	no_treatment	NA	intracardiac	left ventricle	SRX8369676	SRX8369676
GSE150928	GSM4561437	in_vivo	Mammary adenocarcinoma	M6	parental	NA	0	NA	NA	NA	1	NA	WT	metastasis	WT	FVB	no_treatment	NA	intracardiac	left ventricle	SRX8369677	SRX8369677
GSE150928	GSM4561438	in_vivo	Mammary carcinoma	Met1	parental	NA	0	NA	NA	NA	1	NA	WT	metastasis	WT	FVB	no_treatment	NA	intracardiac	left ventricle	SRX8369678	SRX8369678
GSE150928	GSM4561439	in_vivo	Mammary carcinoma	Met1	parental	NA	0	NA	NA	NA	1	NA	WT	metastasis	WT	FVB	no_treatment	NA	intracardiac	left ventricle	SRX8369679	SRX8369679
GSE150928	GSM4561440	in_vivo	Mammary carcinoma	Met1	parental	NA	0	NA	NA	NA	1	NA	WT	metastasis	WT	FVB	no_treatment	NA	intracardiac	left ventricle	SRX8369680	SRX8369680
GSE150928	GSM4561441	in_vivo	Mammary carcinoma	Met1	parental	NA	0	NA	NA	NA	1	NA	WT	metastasis	WT	FVB	no_treatment	NA	intracardiac	left ventricle	SRX8369681	SRX8369681
GSE150928	GSM4561442	in_vivo	Mammary carcinoma	6DT1	parental	NA	0	NA	NA	NA	1	NA	WT	metastasis	WT	FVB	no_treatment	NA	intravenous	tail vein	SRX8369682	SRX8369682
GSE150928	GSM4561443	in_vivo	Mammary carcinoma	6DT1	parental	NA	0	NA	NA	NA	1	NA	WT	metastasis	WT	FVB	no_treatment	NA	intravenous	tail vein	SRX8369683	SRX8369683
GSE150928	GSM4561481	in_vivo	Mammary carcinoma	Met1	parental	NA	0	NA	NA	NA	1	NA	WT	metastasis	WT	FVB	no_treatment	NA	intracardiac	left ventricle	SRX8369721	SRX8369721
GSE150928	GSM4561483	in_vivo	Mammary carcinoma	Met1	parental	NA	0	NA	NA	NA	1	NA	WT	metastasis	WT	FVB	no_treatment	NA	intracardiac	left ventricle	SRX8369723	SRX8369723
GSE150928	GSM4561484	in_vivo	Mammary carcinoma	Met1	parental	NA	0	NA	NA	NA	1	NA	WT	metastasis	WT	FVB	no_treatment	NA	intracardiac	left ventricle	SRX8369724	SRX8369724
GSE150928	GSM4561489	in_vivo	Mammary adenocarcinoma	M6	parental	NA	0	NA	NA	NA	1	NA	WT	metastasis	WT	FVB	no_treatment	NA	intracardiac	left ventricle	SRX8369729	SRX8369729
GSE151284	GSM4570373	in_vivo	Glioblastoma multiforme	GL261	parental	NA	0	NA	NA	NA	1	NA	GFP	primary	WT	C57BL/6	no_treatment	NA	orthotopic	intracerebral	SRX8406271	SRX8406271
GSE151284	GSM4570374	in_vivo	Glioblastoma multiforme	GL261	parental	NA	0	NA	NA	NA	1	NA	GFP	primary	WT	C57BL/6	no_treatment	NA	orthotopic	intracerebral	SRX8406272	SRX8406272
GSE151284	GSM4570375	in_vivo	Glioblastoma multiforme	GL261	parental	NA	0	NA	NA	NA	1	NA	GFP	primary	WT	C57BL/6	no_treatment	NA	orthotopic	intracerebral	SRX8406273	SRX8406273
GSE151284	GSM4570376	in_vivo	Glioblastoma multiforme	GL261	parental	NA	0	NA	NA	NA	1	NA	GFP	primary	WT	C57BL/6	no_treatment	NA	orthotopic	intracerebral	SRX8406274	SRX8406274
GSE151284	GSM4570377	in_vivo	Glioblastoma multiforme	GL261	parental	NA	0	NA	NA	NA	1	NA	GFP	primary	WT	C57BL/6	no_treatment	NA	orthotopic	intracerebral	SRX8406275	SRX8406275
GSE151284	GSM4570378	in_vivo	Glioblastoma multiforme	GL261	parental	NA	0	NA	NA	NA	1	NA	GFP	primary	WT	C57BL/6	no_treatment	NA	orthotopic	intracerebral	SRX8406276	SRX8406276
GSE151284	GSM4570379	in_vivo	Glioblastoma multiforme	GL261	parental	NA	0	NA	NA	NA	0	NA	GFP	primary	immunodeficient	C57BL/6_PfpKO_Rag2KO	no_treatment	NA	orthotopic	intracerebral	SRX8406277	SRX8406277
GSE151284	GSM4570380	in_vivo	Glioblastoma multiforme	GL261	parental	NA	0	NA	NA	NA	0	NA	GFP	primary	immunodeficient	C57BL/6_PfpKO_Rag2KO	no_treatment	NA	orthotopic	intracerebral	SRX8406278	SRX8406278
GSE151284	GSM4570381	in_vivo	Glioblastoma multiforme	GL261	parental	NA	0	NA	NA	NA	0	NA	GFP	primary	immunodeficient	C57BL/6_PfpKO_Rag2KO	no_treatment	NA	orthotopic	intracerebral	SRX8406279	SRX8406279
GSE151284	GSM4570382	in_vivo	Glioblastoma multiforme	GL261	parental	NA	0	NA	NA	NA	1	NA	GFP	primary	WT	C57BL/6	no_treatment	NA	orthotopic	intracerebral	SRX8406280	SRX8406280
GSE151284	GSM4570383	in_vivo	Glioblastoma multiforme	GL261	parental	NA	0	NA	NA	NA	1	NA	GFP	primary	WT	C57BL/6	no_treatment	NA	orthotopic	intracerebral	SRX8406281	SRX8406281
GSE151284	GSM4570384	in_vivo	Glioblastoma multiforme	GL261	parental	NA	0	NA	NA	NA	1	NA	GFP	primary	WT	C57BL/6	no_treatment	NA	orthotopic	intracerebral	SRX8406282	SRX8406282
GSE151284	GSM4570385	in_vivo	Glioblastoma multiforme	GL261	parental	NA	0	NA	NA	NA	0	NA	GFP	primary	immunodeficient	C57BL/6_PfpKO_Rag2KO	no_treatment	NA	orthotopic	intracerebral	SRX8406283	SRX8406283
GSE151284	GSM4570386	in_vivo	Glioblastoma multiforme	GL261	parental	NA	0	NA	NA	NA	0	NA	GFP	primary	immunodeficient	C57BL/6_PfpKO_Rag2KO	no_treatment	NA	orthotopic	intracerebral	SRX8406284	SRX8406284
GSE151284	GSM4570387	in_vivo	Glioblastoma multiforme	GL261	parental	NA	0	NA	NA	NA	0	NA	GFP	primary	immunodeficient	C57BL/6_PfpKO_Rag2KO	no_treatment	NA	orthotopic	intracerebral	SRX8406285	SRX8406285
GSE151414	GSM4577664	in_vivo	Glioblastoma multiforme	CT-2A	parental	NA	0	NA	NA	NA	1	GFP_Fluc_vector	GFP-Fluc	primary	WT	C57BL/6	no_treatment	NA	orthotopic	right hemisphere	SRX8421695	SRX8421695
GSE151414	GSM4577665	in_vivo	Glioblastoma multiforme	CT-2A	parental	NA	0	NA	NA	NA	1	GFP_Fluc_vector	GFP-Fluc	primary	WT	C57BL/6	no_treatment	NA	orthotopic	right hemisphere	SRX8421696	SRX8421696
GSE151414	GSM4577666	in_vivo	Glioblastoma multiforme	CT-2A	parental	NA	0	NA	NA	NA	1	GFP_Fluc_vector	GFP-Fluc	primary	WT	C57BL/6	no_treatment	NA	orthotopic	right hemisphere	SRX8421697	SRX8421697
GSE151414	GSM4577667	in_vivo	Glioblastoma multiforme	GL261	parental	NA	0	NA	NA	NA	1	GFP_Fluc_vector	GFP-Fluc	primary	WT	C57BL/6	no_treatment	NA	orthotopic	right hemisphere	SRX8421698	SRX8421698
GSE151414	GSM4577668	in_vivo	Glioblastoma multiforme	GL261	parental	NA	0	NA	NA	NA	1	GFP_Fluc_vector	GFP-Fluc	primary	WT	C57BL/6	no_treatment	NA	orthotopic	right hemisphere	SRX8421699	SRX8421699
GSE151414	GSM4577669	in_vivo	Glioblastoma multiforme	GL261	parental	NA	0	NA	NA	NA	1	GFP_Fluc_vector	GFP-Fluc	primary	WT	C57BL/6	no_treatment	NA	orthotopic	right hemisphere	SRX8421700	SRX8421700
GSE151414	GSM4577670	in_vivo	Glioblastoma multiforme	5	parental	NA	0	NA	NA	NA	1	GFP_Fluc_vector	GFP-Fluc	primary	WT	C57BL/6	no_treatment	NA	orthotopic	right hemisphere	SRX8421701	SRX8421701
GSE151414	GSM4577671	in_vivo	Glioblastoma multiforme	5	parental	NA	0	NA	NA	NA	1	GFP_Fluc_vector	GFP-Fluc	primary	WT	C57BL/6	no_treatment	NA	orthotopic	right hemisphere	SRX8421702	SRX8421702
GSE151414	GSM4577672	in_vivo	Glioblastoma multiforme	5	parental	NA	0	NA	NA	NA	1	GFP_Fluc_vector	GFP-Fluc	primary	WT	C57BL/6	no_treatment	NA	orthotopic	right hemisphere	SRX8421703	SRX8421703
GSE151414	GSM4577673	in_vivo	Glioblastoma multiforme	Mut3	parental	NA	0	NA	NA	NA	1	GFP_Fluc_vector	GFP-Fluc	primary	WT	C57BL/6	no_treatment	NA	orthotopic	right hemisphere	SRX8421704	SRX8421704
GSE151414	GSM4577674	in_vivo	Glioblastoma multiforme	Mut3	parental	NA	0	NA	NA	NA	1	GFP_Fluc_vector	GFP-Fluc	primary	WT	C57BL/6	no_treatment	NA	orthotopic	right hemisphere	SRX8421705	SRX8421705
GSE151414	GSM4577675	in_vivo	Glioblastoma multiforme	Mut3	parental	NA	0	NA	NA	NA	1	GFP_Fluc_vector	GFP-Fluc	primary	WT	C57BL/6	no_treatment	NA	orthotopic	right hemisphere	SRX8421706	SRX8421706
GSE151829	GSM4591995	in_vivo	Colorectal carcinoma	MC38	parental	Aire_KO	1	R	antiPD1	NA	0	NA	WT	primary	Aire_KO	C57BL/6	antiPD1	NA	subcutaneous	flank	SRX8473161	SRX8473161
GSE151829	GSM4591998	in_vivo	Colorectal carcinoma	MC38	parental	Aire_KO	1	R	antiPD1	NA	0	NA	WT	primary	Aire_KO	C57BL/6	antiPD1	NA	subcutaneous	flank	SRX8473162	SRX8473162
GSE151829	GSM4592001	in_vivo	Colorectal carcinoma	MC38	parental	Aire_KO	1	R	antiPD1	NA	0	NA	WT	primary	Aire_KO	C57BL/6	antiPD1	NA	subcutaneous	flank	SRX8473163	SRX8473163
GSE151829	GSM4592004	in_vivo	Colorectal carcinoma	MC38	parental	NA	1	NR	antiPD1	NA	0	NA	WT	primary	WT	C57BL/6	antiPD1	NA	subcutaneous	flank	SRX8473164	SRX8473164
GSE151829	GSM4592007	in_vivo	Colorectal carcinoma	MC38	parental	NA	1	NR	antiPD1	NA	0	NA	WT	primary	WT	C57BL/6	antiPD1	NA	subcutaneous	flank	SRX8473165	SRX8473165
GSE151829	GSM4592011	in_vivo	Colorectal carcinoma	MC38	parental	NA	1	NR	antiPD1	NA	0	NA	WT	primary	WT	C57BL/6	antiPD1	NA	subcutaneous	flank	SRX8473166	SRX8473166
GSE151829	GSM4592013	in_vivo	Colorectal carcinoma	MC38	parental	NA	1	NR	antiPD1	NA	0	NA	WT	primary	WT	C57BL/6	antiPD1	NA	subcutaneous	flank	SRX8473167	SRX8473167
GSE151829	GSM4592014	in_vivo	Melanoma	B16	B16F10	Aire_KO	0	Baseline	NA	R	1	NA	WT	primary	Aire_KO	C57BL/6	isotype	NA	subcutaneous	flank	SRX8473168	SRX8473168
GSE151829	GSM4592015	in_vivo	Melanoma	B16	B16F10	Aire_KO	0	Baseline	NA	R	1	NA	WT	primary	Aire_KO	C57BL/6	isotype	NA	subcutaneous	flank	SRX8473169	SRX8473169
GSE151829	GSM4592016	in_vivo	Melanoma	B16	B16F10	Aire_KO	1	R	antiCTLA4	NA	0	NA	WT	primary	Aire_KO	C57BL/6	antiCTLA4	NA	subcutaneous	flank	SRX8473170	SRX8473170
GSE151829	GSM4592017	in_vivo	Melanoma	B16	B16F10	Aire_KO	1	R	antiCTLA4	NA	0	NA	WT	primary	Aire_KO	C57BL/6	antiCTLA4	NA	subcutaneous	flank	SRX8473171	SRX8473171
GSE151829	GSM4592018	in_vivo	Melanoma	B16	B16F10	Aire_KO	1	R	antiCTLA4	NA	0	NA	WT	primary	Aire_KO	C57BL/6	antiCTLA4	NA	subcutaneous	flank	SRX8473172	SRX8473172
GSE151829	GSM4592019	in_vivo	Melanoma	B16	B16F10	Aire_KO	1	R	antiCTLA4	NA	0	NA	WT	primary	Aire_KO	C57BL/6	antiCTLA4	NA	subcutaneous	flank	SRX8473173	SRX8473173
GSE151829	GSM4592020	in_vivo	Melanoma	B16	B16F10	Aire_KO	1	R	antiCTLA4	NA	0	NA	WT	primary	Aire_KO	C57BL/6	antiCTLA4	NA	subcutaneous	flank	SRX8473174	SRX8473174
GSE151829	GSM4592021	in_vivo	Melanoma	B16	B16F10	Aire_KO	0	Baseline	NA	R	1	NA	WT	primary	Aire_KO	C57BL/6	isotype	NA	subcutaneous	flank	SRX8473175	SRX8473175
GSE151829	GSM4592022	in_vivo	Melanoma	B16	B16F10	Aire_KO	0	Baseline	NA	R	1	NA	WT	primary	Aire_KO	C57BL/6	isotype	NA	subcutaneous	flank	SRX8473176	SRX8473176
GSE151829	GSM4592023	in_vivo	Melanoma	B16	B16F10	Aire_KO	0	Baseline	NA	R	1	NA	WT	primary	Aire_KO	C57BL/6	isotype	NA	subcutaneous	flank	SRX8473177	SRX8473177
GSE151829	GSM4592024	in_vivo	Melanoma	B16	B16F10	Aire_KO	1	R	antiCTLA4	NA	0	NA	WT	primary	Aire_KO	C57BL/6	antiCTLA4	NA	subcutaneous	flank	SRX8473178	SRX8473178
GSE151829	GSM4592025	in_vivo	Melanoma	B16	B16F10	NA	0	Baseline	NA	R	1	NA	WT	primary	WT	C57BL/6	isotype	NA	subcutaneous	flank	SRX8473179	SRX8473179
GSE151829	GSM4592026	in_vivo	Melanoma	B16	B16F10	NA	0	Baseline	NA	R	1	NA	WT	primary	WT	C57BL/6	isotype	NA	subcutaneous	flank	SRX8473180	SRX8473180
GSE151829	GSM4592027	in_vivo	Melanoma	B16	B16F10	NA	0	Baseline	NA	R	1	NA	WT	primary	WT	C57BL/6	isotype	NA	subcutaneous	flank	SRX8473181	SRX8473181
GSE151829	GSM4592028	in_vivo	Melanoma	B16	B16F10	NA	1	R	antiCTLA4	NA	0	NA	WT	primary	WT	C57BL/6	antiCTLA4	NA	subcutaneous	flank	SRX8473182	SRX8473182
GSE151829	GSM4592029	in_vivo	Melanoma	B16	B16F10	NA	1	R	antiCTLA4	NA	0	NA	WT	primary	WT	C57BL/6	antiCTLA4	NA	subcutaneous	flank	SRX8473183	SRX8473183
GSE151829	GSM4592030	in_vivo	Melanoma	B16	B16F10	NA	1	R	antiCTLA4	NA	0	NA	WT	primary	WT	C57BL/6	antiCTLA4	NA	subcutaneous	flank	SRX8473184	SRX8473184
GSE151829	GSM4592031	in_vivo	Melanoma	B16	B16F10	NA	1	R	antiCTLA4	NA	0	NA	WT	primary	WT	C57BL/6	antiCTLA4	NA	subcutaneous	flank	SRX8473185	SRX8473185
GSE151829	GSM4592032	in_vivo	Melanoma	B16	B16F10	NA	1	R	antiCTLA4	NA	0	NA	WT	primary	WT	C57BL/6	antiCTLA4	NA	subcutaneous	flank	SRX8473186	SRX8473186
GSE151829	GSM4592033	in_vivo	Melanoma	B16	B16F10	NA	1	R	antiCTLA4	NA	0	NA	WT	primary	WT	C57BL/6	antiCTLA4	NA	subcutaneous	flank	SRX8473187	SRX8473187
GSE152451	GSM4616048	in_vivo	Melanoma	B16	B16F10	NA	0	NA	NA	NA	0	NA	WT	primary	WT	C57BL/6J	M1-c6v1	NA	subcutaneous	flank	SRX8546940	SRX8546940
GSE152451	GSM4616049	in_vivo	Melanoma	B16	B16F10	NA	0	NA	NA	NA	0	NA	WT	primary	WT	C57BL/6J	M1-c6v1	NA	subcutaneous	flank	SRX8546941	SRX8546941
GSE152451	GSM4616050	in_vivo	Melanoma	B16	B16F10	NA	0	NA	NA	NA	0	NA	WT	primary	WT	C57BL/6J	M1-c6v1	NA	subcutaneous	flank	SRX8546934	SRX8546934
GSE152451	GSM4616051	in_vivo	Melanoma	B16	B16F10	NA	0	NA	NA	NA	0	NA	WT	primary	WT	C57BL/6J	M1-c6v1	NA	subcutaneous	flank	SRX8546935	SRX8546935
GSE152451	GSM4616052	in_vivo	Melanoma	B16	B16F10	NA	0	NA	NA	NA	1	NA	WT	primary	WT	C57BL/6J	vehicle	NA	subcutaneous	flank	SRX8546936	SRX8546936
GSE152451	GSM4616053	in_vivo	Melanoma	B16	B16F10	NA	0	NA	NA	NA	1	NA	WT	primary	WT	C57BL/6J	vehicle	NA	subcutaneous	flank	SRX8546937	SRX8546937
GSE152451	GSM4616054	in_vivo	Melanoma	B16	B16F10	NA	0	NA	NA	NA	1	NA	WT	primary	WT	C57BL/6J	vehicle	NA	subcutaneous	flank	SRX8546938	SRX8546938
GSE152451	GSM4616055	in_vivo	Melanoma	B16	B16F10	NA	0	NA	NA	NA	1	NA	WT	primary	WT	C57BL/6J	vehicle	NA	subcutaneous	flank	SRX8546939	SRX8546939
GSE152925	GSM4629824	in_vivo	Melanoma	B16	B16F10	NA	0	Baseline	NA	NR	1	NA	WT	primary	WT	C57BL/6	isotype; PBS	NA	subcutaneous	flank	SRX8592568	SRX8592568
GSE152925	GSM4629825	in_vivo	Melanoma	B16	B16F10	NA	0	Baseline	NA	NR	1	NA	WT	primary	WT	C57BL/6	isotype; PBS	NA	subcutaneous	flank	SRX8592569	SRX8592569
GSE152925	GSM4629826	in_vivo	Melanoma	B16	B16F10	NA	0	Baseline	NA	NR	1	NA	WT	primary	WT	C57BL/6	isotype; PBS	NA	subcutaneous	flank	SRX8592570	SRX8592570
GSE152925	GSM4629827	in_vivo	Melanoma	B16	B16F10	NA	1	NR	antiPDL1	NA	0	NA	WT	primary	WT	C57BL/6	antiPDL1	NA	subcutaneous	flank	SRX8592571	SRX8592571
GSE152925	GSM4629828	in_vivo	Melanoma	B16	B16F10	NA	1	NR	antiPDL1	NA	0	NA	WT	primary	WT	C57BL/6	antiPDL1	NA	subcutaneous	flank	SRX8592572	SRX8592572
GSE152925	GSM4629829	in_vivo	Melanoma	B16	B16F10	NA	1	NR	antiPDL1	NA	0	NA	WT	primary	WT	C57BL/6	antiPDL1	NA	subcutaneous	flank	SRX8592573	SRX8592573
GSE152925	GSM4629830	in_vivo	Melanoma	B16	B16F10	swainsonine	0	Baseline	NA	R	0	NA	WT	primary	WT	C57BL/6	swainsonine	NA	subcutaneous	flank	SRX8592574	SRX8592574
GSE152925	GSM4629831	in_vivo	Melanoma	B16	B16F10	swainsonine	0	Baseline	NA	R	0	NA	WT	primary	WT	C57BL/6	swainsonine	NA	subcutaneous	flank	SRX8592575	SRX8592575
GSE152925	GSM4629832	in_vivo	Melanoma	B16	B16F10	swainsonine	0	Baseline	NA	R	0	NA	WT	primary	WT	C57BL/6	swainsonine	NA	subcutaneous	flank	SRX8592576	SRX8592576
GSE152925	GSM4629833	in_vivo	Melanoma	B16	B16F10	swainsonine	1	R	antiPDL1	NA	0	NA	WT	primary	WT	C57BL/6	antiPDL1; swainsonine	NA	subcutaneous	flank	SRX8592577	SRX8592577
GSE152925	GSM4629834	in_vivo	Melanoma	B16	B16F10	swainsonine	1	R	antiPDL1	NA	0	NA	WT	primary	WT	C57BL/6	antiPDL1; swainsonine	NA	subcutaneous	flank	SRX8592578	SRX8592578
GSE152925	GSM4629835	in_vivo	Melanoma	B16	B16F10	swainsonine	1	R	antiPDL1	NA	0	NA	WT	primary	WT	C57BL/6	antiPDL1; swainsonine	NA	subcutaneous	flank	SRX8592579	SRX8592579
GSE152925	GSM4629812	in_vivo	Melanoma	B16	B16F10	NA	0	Baseline	NA	NR	1	sgRosa26;	WT	primary	WT	C57BL/6	isotype	NA	subcutaneous	flank	SRX8592556	SRX8592556
GSE152925	GSM4629813	in_vivo	Melanoma	B16	B16F10	NA	0	Baseline	NA	NR	1	sgRosa26;	WT	primary	WT	C57BL/6	isotype	NA	subcutaneous	flank	SRX8592557	SRX8592557
GSE152925	GSM4629814	in_vivo	Melanoma	B16	B16F10	NA	0	Baseline	NA	NR	1	sgRosa26;	WT	primary	WT	C57BL/6	isotype	NA	subcutaneous	flank	SRX8592558	SRX8592558
GSE152925	GSM4629815	in_vivo	Melanoma	B16	B16F10	NA	1	NR	antiPDL1	NA	0	sgRosa26;	WT	primary	WT	C57BL/6	antiPDL1	NA	subcutaneous	flank	SRX8592559	SRX8592559
GSE152925	GSM4629816	in_vivo	Melanoma	B16	B16F10	NA	1	NR	antiPDL1	NA	0	sgRosa26;	WT	primary	WT	C57BL/6	antiPDL1	NA	subcutaneous	flank	SRX8592560	SRX8592560
GSE152925	GSM4629817	in_vivo	Melanoma	B16	B16F10	NA	1	NR	antiPDL1	NA	0	sgRosa26;	WT	primary	WT	C57BL/6	antiPDL1	NA	subcutaneous	flank	SRX8592561	SRX8592561
GSE152925	GSM4629818	in_vivo	Melanoma	B16	B16F10	Man2a1_KO	0	Baseline	NA	R	0	sgMan2a1;	Man2a1_KO	primary	WT	C57BL/6	isotype	NA	subcutaneous	flank	SRX8592562	SRX8592562
GSE152925	GSM4629819	in_vivo	Melanoma	B16	B16F10	Man2a1_KO	0	Baseline	NA	R	0	sgMan2a1;	Man2a1_KO	primary	WT	C57BL/6	isotype	NA	subcutaneous	flank	SRX8592563	SRX8592563
GSE152925	GSM4629820	in_vivo	Melanoma	B16	B16F10	Man2a1_KO	0	Baseline	NA	R	0	sgMan2a1;	Man2a1_KO	primary	WT	C57BL/6	isotype	NA	subcutaneous	flank	SRX8592564	SRX8592564
GSE152925	GSM4629821	in_vivo	Melanoma	B16	B16F10	Man2a1_KO	1	R	antiPDL1	NA	0	sgMan2a1;	Man2a1_KO	primary	WT	C57BL/6	antiPDL1	NA	subcutaneous	flank	SRX8592565	SRX8592565
GSE152925	GSM4629822	in_vivo	Melanoma	B16	B16F10	Man2a1_KO	1	R	antiPDL1	NA	0	sgMan2a1;	Man2a1_KO	primary	WT	C57BL/6	antiPDL1	NA	subcutaneous	flank	SRX8592566	SRX8592566
GSE152925	GSM4629823	in_vivo	Melanoma	B16	B16F10	Man2a1_KO	1	R	antiPDL1	NA	0	sgMan2a1;	Man2a1_KO	primary	WT	C57BL/6	antiPDL1	NA	subcutaneous	flank	SRX8592567	SRX8592567
GSE153239	GSM4636532	in_vivo	Colorectal carcinoma	CT26	parental	FcS	0	Baseline	NA	NR	1	NA	WT	primary	WT	BALB/c	isotype	NA	subcutaneous	flank	SRX8615904	SRX8615904
GSE153239	GSM4636533	in_vivo	Colorectal carcinoma	CT26	parental	FcS	0	Baseline	NA	NR	1	NA	WT	primary	WT	BALB/c	isotype	NA	subcutaneous	flank	SRX8615905	SRX8615905
GSE153239	GSM4636534	in_vivo	Colorectal carcinoma	CT26	parental	FcS	0	Baseline	NA	NR	1	NA	WT	primary	WT	BALB/c	isotype	NA	subcutaneous	flank	SRX8615906	SRX8615906
GSE153239	GSM4636535	in_vivo	Colorectal carcinoma	CT26	parental	FcS	0	Baseline	NA	NR	1	NA	WT	primary	WT	BALB/c	isotype	NA	subcutaneous	flank	SRX8615907	SRX8615907
GSE153239	GSM4636536	in_vivo	Colorectal carcinoma	CT26	parental	FcS	0	Baseline	NA	NR	1	NA	WT	primary	WT	BALB/c	isotype	NA	subcutaneous	flank	SRX8615908	SRX8615908
GSE153239	GSM4636537	in_vivo	Colorectal carcinoma	CT26	parental	FcS	1	NR	antiPD1	NA	0	NA	WT	primary	WT	BALB/c	antiPD1_FcS	NA	subcutaneous	flank	SRX8615909	SRX8615909
GSE153239	GSM4636538	in_vivo	Colorectal carcinoma	CT26	parental	FcS	1	NR	antiPD1	NA	0	NA	WT	primary	WT	BALB/c	antiPD1_FcS	NA	subcutaneous	flank	SRX8615910	SRX8615910
GSE153239	GSM4636539	in_vivo	Colorectal carcinoma	CT26	parental	FcS	1	NR	antiPD1	NA	0	NA	WT	primary	WT	BALB/c	antiPD1_FcS	NA	subcutaneous	flank	SRX8615911	SRX8615911
GSE153239	GSM4636540	in_vivo	Colorectal carcinoma	CT26	parental	FcS	1	NR	antiPD1	NA	0	NA	WT	primary	WT	BALB/c	antiPD1_FcS	NA	subcutaneous	flank	SRX8615912	SRX8615912
GSE153239	GSM4636541	in_vivo	Colorectal carcinoma	CT26	parental	FcS	1	NR	antiPD1	NA	0	NA	WT	primary	WT	BALB/c	antiPD1_FcS	NA	subcutaneous	flank	SRX8615913	SRX8615913
GSE153239	GSM4636542	in_vivo	Colorectal carcinoma	CT26	parental	FcS_antiTGFb	0	Baseline	NA	R	0	NA	WT	primary	WT	BALB/c	antiTGFb	NA	subcutaneous	flank	SRX8615914	SRX8615914
GSE153239	GSM4636543	in_vivo	Colorectal carcinoma	CT26	parental	FcS_antiTGFb	0	Baseline	NA	R	0	NA	WT	primary	WT	BALB/c	antiTGFb	NA	subcutaneous	flank	SRX8615915	SRX8615915
GSE153239	GSM4636544	in_vivo	Colorectal carcinoma	CT26	parental	FcS_antiTGFb	0	Baseline	NA	R	0	NA	WT	primary	WT	BALB/c	antiTGFb	NA	subcutaneous	flank	SRX8615916	SRX8615916
GSE153239	GSM4636545	in_vivo	Colorectal carcinoma	CT26	parental	FcS_antiTGFb	0	Baseline	NA	R	0	NA	WT	primary	WT	BALB/c	antiTGFb	NA	subcutaneous	flank	SRX8615917	SRX8615917
GSE153239	GSM4636546	in_vivo	Colorectal carcinoma	CT26	parental	FcS_antiTGFb	0	Baseline	NA	R	0	NA	WT	primary	WT	BALB/c	antiTGFb	NA	subcutaneous	flank	SRX8615918	SRX8615918
GSE153239	GSM4636547	in_vivo	Colorectal carcinoma	CT26	parental	FcS_antiGARP:TGFb_WT	0	Baseline	NA	R	0	NA	WT	primary	WT	BALB/c	antiGARP:TGFb WT	NA	subcutaneous	flank	SRX8615919	SRX8615919
GSE153239	GSM4636548	in_vivo	Colorectal carcinoma	CT26	parental	FcS_antiGARP:TGFb_WT	0	Baseline	NA	R	0	NA	WT	primary	WT	BALB/c	antiGARP:TGFb WT	NA	subcutaneous	flank	SRX8615920	SRX8615920
GSE153239	GSM4636549	in_vivo	Colorectal carcinoma	CT26	parental	FcS_antiGARP:TGFb_WT	0	Baseline	NA	R	0	NA	WT	primary	WT	BALB/c	antiGARP:TGFb WT	NA	subcutaneous	flank	SRX8615921	SRX8615921
GSE153239	GSM4636550	in_vivo	Colorectal carcinoma	CT26	parental	FcS_antiGARP:TGFb_WT	0	Baseline	NA	R	0	NA	WT	primary	WT	BALB/c	antiGARP:TGFb WT	NA	subcutaneous	flank	SRX8615922	SRX8615922
GSE153239	GSM4636551	in_vivo	Colorectal carcinoma	CT26	parental	FcS_antiGARP:TGFb_WT	0	Baseline	NA	R	0	NA	WT	primary	WT	BALB/c	antiGARP:TGFb WT	NA	subcutaneous	flank	SRX8615923	SRX8615923
GSE153239	GSM4636552	in_vivo	Colorectal carcinoma	CT26	parental	FcS_antiGARP:TGFb_FcD	0	Baseline	NA	R	0	NA	WT	primary	WT	BALB/c	antiGARP:TGFb FcD	NA	subcutaneous	flank	SRX8615924	SRX8615924
GSE153239	GSM4636553	in_vivo	Colorectal carcinoma	CT26	parental	FcS_antiGARP:TGFb_FcD	0	Baseline	NA	R	0	NA	WT	primary	WT	BALB/c	antiGARP:TGFb FcD	NA	subcutaneous	flank	SRX8615925	SRX8615925
GSE153239	GSM4636554	in_vivo	Colorectal carcinoma	CT26	parental	FcS_antiGARP:TGFb_FcD	0	Baseline	NA	R	0	NA	WT	primary	WT	BALB/c	antiGARP:TGFb FcD	NA	subcutaneous	flank	SRX8615926	SRX8615926
GSE153239	GSM4636555	in_vivo	Colorectal carcinoma	CT26	parental	FcS_antiGARP:TGFb_FcD	0	Baseline	NA	R	0	NA	WT	primary	WT	BALB/c	antiGARP:TGFb FcD	NA	subcutaneous	flank	SRX8615927	SRX8615927
GSE153239	GSM4636556	in_vivo	Colorectal carcinoma	CT26	parental	FcS_antiGARP:TGFb_FcD	0	Baseline	NA	R	0	NA	WT	primary	WT	BALB/c	antiGARP:TGFb FcD	NA	subcutaneous	flank	SRX8615928	SRX8615928
GSE153239	GSM4636557	in_vivo	Colorectal carcinoma	CT26	parental	FcS_antiGARP:TGFb_WT	1	R	antiPD1	NA	0	NA	WT	primary	WT	BALB/c	antiGARP:TGFb WT; antiPD1 FcS;	NA	subcutaneous	flank	SRX8615929	SRX8615929
GSE153239	GSM4636558	in_vivo	Colorectal carcinoma	CT26	parental	FcS_antiGARP:TGFb_WT	1	R	antiPD1	NA	0	NA	WT	primary	WT	BALB/c	antiGARP:TGFb WT; antiPD1 FcS;	NA	subcutaneous	flank	SRX8615930	SRX8615930
GSE153239	GSM4636559	in_vivo	Colorectal carcinoma	CT26	parental	FcS_antiGARP:TGFb_WT	1	R	antiPD1	NA	0	NA	WT	primary	WT	BALB/c	antiGARP:TGFb WT; antiPD1 FcS;	NA	subcutaneous	flank	SRX8615931	SRX8615931
GSE153239	GSM4636560	in_vivo	Colorectal carcinoma	CT26	parental	FcS_antiGARP:TGFb_WT	1	R	antiPD1	NA	0	NA	WT	primary	WT	BALB/c	antiGARP:TGFb WT; antiPD1 FcS;	NA	subcutaneous	flank	SRX8615932	SRX8615932
GSE153239	GSM4636561	in_vivo	Colorectal carcinoma	CT26	parental	FcS_antiGARP:TGFb_WT	1	R	antiPD1	NA	0	NA	WT	primary	WT	BALB/c	antiGARP:TGFb WT; antiPD1 FcS;	NA	subcutaneous	flank	SRX8615933	SRX8615933
GSE153239	GSM4636562	in_vivo	Colorectal carcinoma	CT26	parental	FcS_antiGARP:TGFb_FcD	1	R	antiPD1	NA	0	NA	WT	primary	WT	BALB/c	antiGARP:TGFb FcD; antiPD1 FcS;	NA	subcutaneous	flank	SRX8615934	SRX8615934
GSE153239	GSM4636563	in_vivo	Colorectal carcinoma	CT26	parental	FcS_antiGARP:TGFb_FcD	1	R	antiPD1	NA	0	NA	WT	primary	WT	BALB/c	antiGARP:TGFb FcD; antiPD1 FcS;	NA	subcutaneous	flank	SRX8615935	SRX8615935
GSE153239	GSM4636564	in_vivo	Colorectal carcinoma	CT26	parental	FcS_antiGARP:TGFb_FcD	1	R	antiPD1	NA	0	NA	WT	primary	WT	BALB/c	antiGARP:TGFb FcD; antiPD1 FcS;	NA	subcutaneous	flank	SRX8615936	SRX8615936
GSE153239	GSM4636565	in_vivo	Colorectal carcinoma	CT26	parental	FcS_antiGARP:TGFb_FcD	1	R	antiPD1	NA	0	NA	WT	primary	WT	BALB/c	antiGARP:TGFb FcD; antiPD1 FcS;	NA	subcutaneous	flank	SRX8615937	SRX8615937
GSE153239	GSM4636566	in_vivo	Colorectal carcinoma	CT26	parental	FcS_antiGARP:TGFb_FcD	1	R	antiPD1	NA	0	NA	WT	primary	WT	BALB/c	antiGARP:TGFb FcD; antiPD1 FcS;	NA	subcutaneous	flank	SRX8615938	SRX8615938
GSE153239	GSM4636567	in_vivo	Colorectal carcinoma	CT26	parental	FcS_antiTGFb	1	R	antiPD1	NA	0	NA	WT	primary	WT	BALB/c	antiTGFb; antiPD1 FcS;	NA	subcutaneous	flank	SRX8615939	SRX8615939
GSE153239	GSM4636568	in_vivo	Colorectal carcinoma	CT26	parental	FcS_antiTGFb	1	R	antiPD1	NA	0	NA	WT	primary	WT	BALB/c	antiTGFb; antiPD1 FcS;	NA	subcutaneous	flank	SRX8615940	SRX8615940
GSE153239	GSM4636569	in_vivo	Colorectal carcinoma	CT26	parental	FcS_antiTGFb	1	R	antiPD1	NA	0	NA	WT	primary	WT	BALB/c	antiTGFb; antiPD1 FcS;	NA	subcutaneous	flank	SRX8615941	SRX8615941
GSE153239	GSM4636570	in_vivo	Colorectal carcinoma	CT26	parental	FcS_antiTGFb	1	R	antiPD1	NA	0	NA	WT	primary	WT	BALB/c	antiTGFb; antiPD1 FcS;	NA	subcutaneous	flank	SRX8615942	SRX8615942
GSE153239	GSM4636571	in_vivo	Colorectal carcinoma	CT26	parental	FcS_antiTGFb	1	R	antiPD1	NA	0	NA	WT	primary	WT	BALB/c	antiTGFb; antiPD1 FcS;	NA	subcutaneous	flank	SRX8615943	SRX8615943
GSE153941	GSM4658809	in_vivo	Mesothelioma	AB1	parental	day0_R	0	Baseline	NA	R	1	NA	WT	primary	WT	BALB/c	no_treatment	day0	subcutaneous	flank	SRX8679966	SRX8679966
GSE153941	GSM4658810	in_vivo	Mesothelioma	AB1	parental	day0_NR	0	Baseline	NA	NR	1	NA	WT	primary	WT	BALB/c	no_treatment	day0	subcutaneous	flank	SRX8679967	SRX8679967
GSE153941	GSM4658811	in_vivo	Mesothelioma	AB1	parental	day2	1	R	antiCTLA4&antiPDL1	NA	0	NA	WT	primary	WT	BALB/c	antiCTLA4; antiPDL1;	day2	subcutaneous	flank	SRX8679968	SRX8679968
GSE153941	GSM4658812	in_vivo	Mesothelioma	AB1	parental	day2	1	NR	antiCTLA4&antiPDL1	NA	0	NA	WT	primary	WT	BALB/c	antiCTLA4; antiPDL1;	day2	subcutaneous	flank	SRX8679969	SRX8679969
GSE153941	GSM4658813	in_vivo	Mesothelioma	AB1	parental	day4	1	R	antiCTLA4&antiPDL1	NA	0	NA	WT	primary	WT	BALB/c	antiCTLA4; antiPDL1;	day4	subcutaneous	flank	SRX8679970	SRX8679970
GSE153941	GSM4658814	in_vivo	Mesothelioma	AB1	parental	day4	1	NR	antiCTLA4&antiPDL1	NA	0	NA	WT	primary	WT	BALB/c	antiCTLA4; antiPDL1;	day4	subcutaneous	flank	SRX8679971	SRX8679971
GSE153941	GSM4658815	in_vivo	Mesothelioma	AB1	parental	day6	1	R	antiCTLA4&antiPDL1	NA	0	NA	WT	primary	WT	BALB/c	antiCTLA4; antiPDL1;	day6	subcutaneous	flank	SRX8679972	SRX8679972
GSE153941	GSM4658816	in_vivo	Mesothelioma	AB1	parental	day6	1	NR	antiCTLA4&antiPDL1	NA	0	NA	WT	primary	WT	BALB/c	antiCTLA4; antiPDL1;	day6	subcutaneous	flank	SRX8679973	SRX8679973
GSE153941	GSM4658817	in_vivo	Mesothelioma	AB1	parental	day0_R	0	Baseline	NA	R	1	NA	WT	primary	WT	BALB/c	no_treatment	day0	subcutaneous	flank	SRX8679974	SRX8679974
GSE153941	GSM4658818	in_vivo	Mesothelioma	AB1	parental	day0_NR	0	Baseline	NA	NR	1	NA	WT	primary	WT	BALB/c	no_treatment	day0	subcutaneous	flank	SRX8679975	SRX8679975
GSE153941	GSM4658819	in_vivo	Mesothelioma	AB1	parental	day2	1	R	antiCTLA4&antiPDL1	NA	0	NA	WT	primary	WT	BALB/c	antiCTLA4; antiPDL1;	day2	subcutaneous	flank	SRX8679976	SRX8679976
GSE153941	GSM4658820	in_vivo	Mesothelioma	AB1	parental	day2	1	NR	antiCTLA4&antiPDL1	NA	0	NA	WT	primary	WT	BALB/c	antiCTLA4; antiPDL1;	day2	subcutaneous	flank	SRX8679977	SRX8679977
GSE153941	GSM4658821	in_vivo	Mesothelioma	AB1	parental	day4	1	R	antiCTLA4&antiPDL1	NA	0	NA	WT	primary	WT	BALB/c	antiCTLA4; antiPDL1;	day4	subcutaneous	flank	SRX8679978	SRX8679978
GSE153941	GSM4658822	in_vivo	Mesothelioma	AB1	parental	day4	1	NR	antiCTLA4&antiPDL1	NA	0	NA	WT	primary	WT	BALB/c	antiCTLA4; antiPDL1;	day4	subcutaneous	flank	SRX8679979	SRX8679979
GSE153941	GSM4658823	in_vivo	Mesothelioma	AB1	parental	day6	1	R	antiCTLA4&antiPDL1	NA	0	NA	WT	primary	WT	BALB/c	antiCTLA4; antiPDL1;	day6	subcutaneous	flank	SRX8679980	SRX8679980
GSE153941	GSM4658824	in_vivo	Mesothelioma	AB1	parental	day6	1	NR	antiCTLA4&antiPDL1	NA	0	NA	WT	primary	WT	BALB/c	antiCTLA4; antiPDL1;	day6	subcutaneous	flank	SRX8679981	SRX8679981
GSE153941	GSM4658825	in_vivo	Mesothelioma	AB1	parental	day0_R	0	Baseline	NA	R	1	NA	WT	primary	WT	BALB/c	no_treatment	day0	subcutaneous	flank	SRX8679982	SRX8679982
GSE153941	GSM4658826	in_vivo	Mesothelioma	AB1	parental	day0_NR	0	Baseline	NA	NR	1	NA	WT	primary	WT	BALB/c	no_treatment	day0	subcutaneous	flank	SRX8679983	SRX8679983
GSE153941	GSM4658827	in_vivo	Mesothelioma	AB1	parental	day2	1	NR	antiCTLA4&antiPDL1	NA	0	NA	WT	primary	WT	BALB/c	antiCTLA4; antiPDL1;	day2	subcutaneous	flank	SRX8679984	SRX8679984
GSE153941	GSM4658828	in_vivo	Mesothelioma	AB1	parental	day2	1	R	antiCTLA4&antiPDL1	NA	0	NA	WT	primary	WT	BALB/c	antiCTLA4; antiPDL1;	day2	subcutaneous	flank	SRX8679985	SRX8679985
GSE153941	GSM4658829	in_vivo	Mesothelioma	AB1	parental	day4	1	NR	antiCTLA4&antiPDL1	NA	0	NA	WT	primary	WT	BALB/c	antiCTLA4; antiPDL1;	day4	subcutaneous	flank	SRX8679986	SRX8679986
GSE153941	GSM4658830	in_vivo	Mesothelioma	AB1	parental	day4	1	R	antiCTLA4&antiPDL1	NA	0	NA	WT	primary	WT	BALB/c	antiCTLA4; antiPDL1;	day4	subcutaneous	flank	SRX8679987	SRX8679987
GSE153941	GSM4658831	in_vivo	Mesothelioma	AB1	parental	day6	1	NR	antiCTLA4&antiPDL1	NA	0	NA	WT	primary	WT	BALB/c	antiCTLA4; antiPDL1;	day6	subcutaneous	flank	SRX8679988	SRX8679988
GSE153941	GSM4658832	in_vivo	Mesothelioma	AB1	parental	day6	1	R	antiCTLA4&antiPDL1	NA	0	NA	WT	primary	WT	BALB/c	antiCTLA4; antiPDL1;	day6	subcutaneous	flank	SRX8679989	SRX8679989
GSE153941	GSM4658833	in_vivo	Mesothelioma	AB1	parental	day0_R	0	Baseline	NA	R	1	NA	WT	primary	WT	BALB/c	no_treatment	day0	subcutaneous	flank	SRX8679990	SRX8679990
GSE153941	GSM4658834	in_vivo	Mesothelioma	AB1	parental	day0_NR	0	Baseline	NA	NR	1	NA	WT	primary	WT	BALB/c	no_treatment	day0	subcutaneous	flank	SRX8679991	SRX8679991
GSE153941	GSM4658835	in_vivo	Mesothelioma	AB1	parental	day2	1	NR	antiCTLA4&antiPDL1	NA	0	NA	WT	primary	WT	BALB/c	antiCTLA4; antiPDL1;	day2	subcutaneous	flank	SRX8679992	SRX8679992
GSE153941	GSM4658836	in_vivo	Mesothelioma	AB1	parental	day2	1	R	antiCTLA4&antiPDL1	NA	0	NA	WT	primary	WT	BALB/c	antiCTLA4; antiPDL1;	day2	subcutaneous	flank	SRX8679993	SRX8679993
GSE153941	GSM4658837	in_vivo	Mesothelioma	AB1	parental	day4	1	NR	antiCTLA4&antiPDL1	NA	0	NA	WT	primary	WT	BALB/c	antiCTLA4; antiPDL1;	day4	subcutaneous	flank	SRX8679994	SRX8679994
GSE153941	GSM4658838	in_vivo	Mesothelioma	AB1	parental	day4	1	R	antiCTLA4&antiPDL1	NA	0	NA	WT	primary	WT	BALB/c	antiCTLA4; antiPDL1;	day4	subcutaneous	flank	SRX8679995	SRX8679995
GSE153941	GSM4658839	in_vivo	Mesothelioma	AB1	parental	day6	1	NR	antiCTLA4&antiPDL1	NA	0	NA	WT	primary	WT	BALB/c	antiCTLA4; antiPDL1;	day6	subcutaneous	flank	SRX8679996	SRX8679996
GSE153941	GSM4658840	in_vivo	Mesothelioma	AB1	parental	day6	1	R	antiCTLA4&antiPDL1	NA	0	NA	WT	primary	WT	BALB/c	antiCTLA4; antiPDL1;	day6	subcutaneous	flank	SRX8679997	SRX8679997
GSE153941	GSM4658841	in_vivo	Mesothelioma	AB1	parental	day0_R	0	Baseline	NA	R	1	NA	WT	primary	WT	BALB/c	no_treatment	day0	subcutaneous	flank	SRX8679998	SRX8679998
GSE153941	GSM4658842	in_vivo	Mesothelioma	AB1	parental	day0_NR	0	Baseline	NA	NR	1	NA	WT	primary	WT	BALB/c	no_treatment	day0	subcutaneous	flank	SRX8679999	SRX8679999
GSE153941	GSM4658843	in_vivo	Mesothelioma	AB1	parental	day2	1	NR	antiCTLA4&antiPDL1	NA	0	NA	WT	primary	WT	BALB/c	antiCTLA4; antiPDL1;	day2	subcutaneous	flank	SRX8680000	SRX8680000
GSE153941	GSM4658844	in_vivo	Mesothelioma	AB1	parental	day2	1	R	antiCTLA4&antiPDL1	NA	0	NA	WT	primary	WT	BALB/c	antiCTLA4; antiPDL1;	day2	subcutaneous	flank	SRX8680001	SRX8680001
GSE153941	GSM4658845	in_vivo	Mesothelioma	AB1	parental	day4	1	NR	antiCTLA4&antiPDL1	NA	0	NA	WT	primary	WT	BALB/c	antiCTLA4; antiPDL1;	day4	subcutaneous	flank	SRX8680002	SRX8680002
GSE153941	GSM4658846	in_vivo	Mesothelioma	AB1	parental	day4	1	R	antiCTLA4&antiPDL1	NA	0	NA	WT	primary	WT	BALB/c	antiCTLA4; antiPDL1;	day4	subcutaneous	flank	SRX8680003	SRX8680003
GSE153941	GSM4658847	in_vivo	Mesothelioma	AB1	parental	day6	1	NR	antiCTLA4&antiPDL1	NA	0	NA	WT	primary	WT	BALB/c	antiCTLA4; antiPDL1;	day6	subcutaneous	flank	SRX8680004	SRX8680004
GSE153941	GSM4658848	in_vivo	Mesothelioma	AB1	parental	day6	1	R	antiCTLA4&antiPDL1	NA	0	NA	WT	primary	WT	BALB/c	antiCTLA4; antiPDL1;	day6	subcutaneous	flank	SRX8680005	SRX8680005
GSE153941	GSM4658849	in_vivo	Mesothelioma	AB1	parental	day0_R	0	Baseline	NA	R	1	NA	WT	primary	WT	BALB/c	no_treatment	day0	subcutaneous	flank	SRX8680006	SRX8680006
GSE153941	GSM4658850	in_vivo	Mesothelioma	AB1	parental	day0_NR	0	Baseline	NA	NR	1	NA	WT	primary	WT	BALB/c	no_treatment	day0	subcutaneous	flank	SRX8680007	SRX8680007
GSE153941	GSM4658851	in_vivo	Mesothelioma	AB1	parental	day2	1	NR	antiCTLA4&antiPDL1	NA	0	NA	WT	primary	WT	BALB/c	antiCTLA4; antiPDL1;	day2	subcutaneous	flank	SRX8680008	SRX8680008
GSE153941	GSM4658852	in_vivo	Mesothelioma	AB1	parental	day2	1	R	antiCTLA4&antiPDL1	NA	0	NA	WT	primary	WT	BALB/c	antiCTLA4; antiPDL1;	day2	subcutaneous	flank	SRX8680009	SRX8680009
GSE153941	GSM4658853	in_vivo	Mesothelioma	AB1	parental	day4	1	NR	antiCTLA4&antiPDL1	NA	0	NA	WT	primary	WT	BALB/c	antiCTLA4; antiPDL1;	day4	subcutaneous	flank	SRX8680010	SRX8680010
GSE153941	GSM4658854	in_vivo	Mesothelioma	AB1	parental	day4	1	NR	antiCTLA4&antiPDL1	NA	0	NA	WT	primary	WT	BALB/c	antiCTLA4; antiPDL1;	day4	subcutaneous	flank	SRX8680011	SRX8680011
GSE153941	GSM4658855	in_vivo	Mesothelioma	AB1	parental	day6	1	R	antiCTLA4&antiPDL1	NA	0	NA	WT	primary	WT	BALB/c	antiCTLA4; antiPDL1;	day6	subcutaneous	flank	SRX8680012	SRX8680012
GSE153941	GSM4658856	in_vivo	Mesothelioma	AB1	parental	day6	1	NR	antiCTLA4&antiPDL1	NA	0	NA	WT	primary	WT	BALB/c	antiCTLA4; antiPDL1;	day6	subcutaneous	flank	SRX8680013	SRX8680013
GSE153941	GSM4658857	in_vivo	Mesothelioma	AB1	parental	day0_R	0	Baseline	NA	R	1	NA	WT	primary	WT	BALB/c	no_treatment	day0	subcutaneous	flank	SRX8680014	SRX8680014
GSE153941	GSM4658858	in_vivo	Mesothelioma	AB1	parental	day0_NR	0	Baseline	NA	NR	1	NA	WT	primary	WT	BALB/c	no_treatment	day0	subcutaneous	flank	SRX8680015	SRX8680015
GSE153941	GSM4658859	in_vivo	Mesothelioma	AB1	parental	day2	1	R	antiCTLA4&antiPDL1	NA	0	NA	WT	primary	WT	BALB/c	antiCTLA4; antiPDL1;	day2	subcutaneous	flank	SRX8680016	SRX8680016
GSE153941	GSM4658860	in_vivo	Mesothelioma	AB1	parental	day2	1	NR	antiCTLA4&antiPDL1	NA	0	NA	WT	primary	WT	BALB/c	antiCTLA4; antiPDL1;	day2	subcutaneous	flank	SRX8680017	SRX8680017
GSE153941	GSM4658861	in_vivo	Mesothelioma	AB1	parental	day4	1	R	antiCTLA4&antiPDL1	NA	0	NA	WT	primary	WT	BALB/c	antiCTLA4; antiPDL1;	day4	subcutaneous	flank	SRX8680018	SRX8680018
GSE153941	GSM4658862	in_vivo	Mesothelioma	AB1	parental	day4	1	NR	antiCTLA4&antiPDL1	NA	0	NA	WT	primary	WT	BALB/c	antiCTLA4; antiPDL1;	day4	subcutaneous	flank	SRX8680019	SRX8680019
GSE153941	GSM4658863	in_vivo	Mesothelioma	AB1	parental	day6	1	R	antiCTLA4&antiPDL1	NA	0	NA	WT	primary	WT	BALB/c	antiCTLA4; antiPDL1;	day6	subcutaneous	flank	SRX8680020	SRX8680020
GSE153941	GSM4658864	in_vivo	Mesothelioma	AB1	parental	day6	1	NR	antiCTLA4&antiPDL1	NA	0	NA	WT	primary	WT	BALB/c	antiCTLA4; antiPDL1;	day6	subcutaneous	flank	SRX8680021	SRX8680021
GSE153941	GSM4658865	in_vivo	Mesothelioma	AB1	parental	day0_R	0	Baseline	NA	R	1	NA	WT	primary	WT	BALB/c	no_treatment	day0	subcutaneous	flank	SRX8680022	SRX8680022
GSE153941	GSM4658866	in_vivo	Mesothelioma	AB1	parental	day0_NR	0	Baseline	NA	NR	1	NA	WT	primary	WT	BALB/c	no_treatment	day0	subcutaneous	flank	SRX8680023	SRX8680023
GSE153941	GSM4658867	in_vivo	Mesothelioma	AB1	parental	day2	1	R	antiCTLA4&antiPDL1	NA	0	NA	WT	primary	WT	BALB/c	antiCTLA4; antiPDL1;	day2	subcutaneous	flank	SRX8680024	SRX8680024
GSE153941	GSM4658868	in_vivo	Mesothelioma	AB1	parental	day2	1	NR	antiCTLA4&antiPDL1	NA	0	NA	WT	primary	WT	BALB/c	antiCTLA4; antiPDL1;	day2	subcutaneous	flank	SRX8680025	SRX8680025
GSE153941	GSM4658869	in_vivo	Mesothelioma	AB1	parental	day4	1	R	antiCTLA4&antiPDL1	NA	0	NA	WT	primary	WT	BALB/c	antiCTLA4; antiPDL1;	day4	subcutaneous	flank	SRX8680026	SRX8680026
GSE153941	GSM4658870	in_vivo	Mesothelioma	AB1	parental	day4	1	NR	antiCTLA4&antiPDL1	NA	0	NA	WT	primary	WT	BALB/c	antiCTLA4; antiPDL1;	day4	subcutaneous	flank	SRX8680027	SRX8680027
GSE153941	GSM4658871	in_vivo	Mesothelioma	AB1	parental	day6	1	R	antiCTLA4&antiPDL1	NA	0	NA	WT	primary	WT	BALB/c	antiCTLA4; antiPDL1;	day6	subcutaneous	flank	SRX8680028	SRX8680028
GSE153941	GSM4658872	in_vivo	Mesothelioma	AB1	parental	day6	1	NR	antiCTLA4&antiPDL1	NA	0	NA	WT	primary	WT	BALB/c	antiCTLA4; antiPDL1;	day6	subcutaneous	flank	SRX8680029	SRX8680029
GSE153941	GSM4658873	in_vivo	Mesothelioma	AB1	parental	day0_R	0	Baseline	NA	R	1	NA	WT	primary	WT	BALB/c	no_treatment	day0	subcutaneous	flank	SRX8680030	SRX8680030
GSE153941	GSM4658874	in_vivo	Mesothelioma	AB1	parental	day0_NR	0	Baseline	NA	NR	1	NA	WT	primary	WT	BALB/c	no_treatment	day0	subcutaneous	flank	SRX8680031	SRX8680031
GSE153941	GSM4658875	in_vivo	Mesothelioma	AB1	parental	day0_R	0	Baseline	NA	R	1	NA	WT	primary	WT	BALB/c	no_treatment	day0	subcutaneous	flank	SRX8680032	SRX8680032
GSE153941	GSM4658876	in_vivo	Mesothelioma	AB1	parental	day0_NR	0	Baseline	NA	NR	1	NA	WT	primary	WT	BALB/c	no_treatment	day0	subcutaneous	flank	SRX8680033	SRX8680033
GSE153941	GSM4658877	in_vivo	Mesothelioma	AB1	parental	day0_R	0	Baseline	NA	R	1	NA	WT	primary	WT	BALB/c	no_treatment	day0	subcutaneous	flank	SRX8680034	SRX8680034
GSE153941	GSM4658878	in_vivo	Mesothelioma	AB1	parental	day0_NR	0	Baseline	NA	NR	1	NA	WT	primary	WT	BALB/c	no_treatment	day0	subcutaneous	flank	SRX8680035	SRX8680035
GSE153941	GSM4658879	in_vivo	Mesothelioma	AB1	parental	day0_R	0	Baseline	NA	R	1	NA	WT	primary	WT	BALB/c	no_treatment	day0	subcutaneous	flank	SRX8680036	SRX8680036
GSE153941	GSM4658880	in_vivo	Mesothelioma	AB1	parental	day0_NR	0	Baseline	NA	NR	1	NA	WT	primary	WT	BALB/c	no_treatment	day0	subcutaneous	flank	SRX8680037	SRX8680037
GSE153941	GSM4658881	in_vivo	Renal adenocarcinoma	Renca	parental	day0_R	0	Baseline	NA	R	1	NA	WT	primary	WT	BALB/c	no_treatment	day0	subcutaneous	flank	SRX8680038	SRX8680038
GSE153941	GSM4658882	in_vivo	Renal adenocarcinoma	Renca	parental	day0_NR	0	Baseline	NA	NR	1	NA	WT	primary	WT	BALB/c	no_treatment	day0	subcutaneous	flank	SRX8680039	SRX8680039
GSE153941	GSM4658883	in_vivo	Renal adenocarcinoma	Renca	parental	day2	1	R	antiCTLA4&antiPDL1	NA	0	NA	WT	primary	WT	BALB/c	antiCTLA4; antiPDL1;	day2	subcutaneous	flank	SRX8680040	SRX8680040
GSE153941	GSM4658884	in_vivo	Renal adenocarcinoma	Renca	parental	day2	1	NR	antiCTLA4&antiPDL1	NA	0	NA	WT	primary	WT	BALB/c	antiCTLA4; antiPDL1;	day2	subcutaneous	flank	SRX8680041	SRX8680041
GSE153941	GSM4658885	in_vivo	Renal adenocarcinoma	Renca	parental	day4	1	R	antiCTLA4&antiPDL1	NA	0	NA	WT	primary	WT	BALB/c	antiCTLA4; antiPDL1;	day4	subcutaneous	flank	SRX8680042	SRX8680042
GSE153941	GSM4658886	in_vivo	Renal adenocarcinoma	Renca	parental	day4	1	NR	antiCTLA4&antiPDL1	NA	0	NA	WT	primary	WT	BALB/c	antiCTLA4; antiPDL1;	day4	subcutaneous	flank	SRX8680043	SRX8680043
GSE153941	GSM4658887	in_vivo	Renal adenocarcinoma	Renca	parental	day6	1	R	antiCTLA4&antiPDL1	NA	0	NA	WT	primary	WT	BALB/c	antiCTLA4; antiPDL1;	day6	subcutaneous	flank	SRX8680044	SRX8680044
GSE153941	GSM4658888	in_vivo	Renal adenocarcinoma	Renca	parental	day6	1	NR	antiCTLA4&antiPDL1	NA	0	NA	WT	primary	WT	BALB/c	antiCTLA4; antiPDL1;	day6	subcutaneous	flank	SRX8680045	SRX8680045
GSE153941	GSM4658889	in_vivo	Renal adenocarcinoma	Renca	parental	day0_R	0	Baseline	NA	R	1	NA	WT	primary	WT	BALB/c	no_treatment	day0	subcutaneous	flank	SRX8680046	SRX8680046
GSE153941	GSM4658890	in_vivo	Renal adenocarcinoma	Renca	parental	day0_NR	0	Baseline	NA	NR	1	NA	WT	primary	WT	BALB/c	no_treatment	day0	subcutaneous	flank	SRX8680047	SRX8680047
GSE153941	GSM4658891	in_vivo	Renal adenocarcinoma	Renca	parental	day2	1	R	antiCTLA4&antiPDL1	NA	0	NA	WT	primary	WT	BALB/c	antiCTLA4; antiPDL1;	day2	subcutaneous	flank	SRX8680048	SRX8680048
GSE153941	GSM4658892	in_vivo	Renal adenocarcinoma	Renca	parental	day2	1	NR	antiCTLA4&antiPDL1	NA	0	NA	WT	primary	WT	BALB/c	antiCTLA4; antiPDL1;	day2	subcutaneous	flank	SRX8680049	SRX8680049
GSE153941	GSM4658893	in_vivo	Renal adenocarcinoma	Renca	parental	day4	1	R	antiCTLA4&antiPDL1	NA	0	NA	WT	primary	WT	BALB/c	antiCTLA4; antiPDL1;	day4	subcutaneous	flank	SRX8680050	SRX8680050
GSE153941	GSM4658894	in_vivo	Renal adenocarcinoma	Renca	parental	day4	1	NR	antiCTLA4&antiPDL1	NA	0	NA	WT	primary	WT	BALB/c	antiCTLA4; antiPDL1;	day4	subcutaneous	flank	SRX8680051	SRX8680051
GSE153941	GSM4658895	in_vivo	Renal adenocarcinoma	Renca	parental	day6	1	R	antiCTLA4&antiPDL1	NA	0	NA	WT	primary	WT	BALB/c	antiCTLA4; antiPDL1;	day6	subcutaneous	flank	SRX8680052	SRX8680052
GSE153941	GSM4658896	in_vivo	Renal adenocarcinoma	Renca	parental	day6	1	NR	antiCTLA4&antiPDL1	NA	0	NA	WT	primary	WT	BALB/c	antiCTLA4; antiPDL1;	day6	subcutaneous	flank	SRX8680053	SRX8680053
GSE153941	GSM4658897	in_vivo	Renal adenocarcinoma	Renca	parental	day0_R	0	Baseline	NA	R	1	NA	WT	primary	WT	BALB/c	no_treatment	day0	subcutaneous	flank	SRX8680054	SRX8680054
GSE153941	GSM4658898	in_vivo	Renal adenocarcinoma	Renca	parental	day0_NR	0	Baseline	NA	NR	1	NA	WT	primary	WT	BALB/c	no_treatment	day0	subcutaneous	flank	SRX8680055	SRX8680055
GSE153941	GSM4658899	in_vivo	Renal adenocarcinoma	Renca	parental	day2	1	R	antiCTLA4&antiPDL1	NA	0	NA	WT	primary	WT	BALB/c	antiCTLA4; antiPDL1;	day2	subcutaneous	flank	SRX8680056	SRX8680056
GSE153941	GSM4658900	in_vivo	Renal adenocarcinoma	Renca	parental	day2	1	NR	antiCTLA4&antiPDL1	NA	0	NA	WT	primary	WT	BALB/c	antiCTLA4; antiPDL1;	day2	subcutaneous	flank	SRX8680057	SRX8680057
GSE153941	GSM4658901	in_vivo	Renal adenocarcinoma	Renca	parental	day4	1	R	antiCTLA4&antiPDL1	NA	0	NA	WT	primary	WT	BALB/c	antiCTLA4; antiPDL1;	day4	subcutaneous	flank	SRX8680058	SRX8680058
GSE153941	GSM4658902	in_vivo	Renal adenocarcinoma	Renca	parental	day4	1	NR	antiCTLA4&antiPDL1	NA	0	NA	WT	primary	WT	BALB/c	antiCTLA4; antiPDL1;	day4	subcutaneous	flank	SRX8680059	SRX8680059
GSE153941	GSM4658903	in_vivo	Renal adenocarcinoma	Renca	parental	day6	1	R	antiCTLA4&antiPDL1	NA	0	NA	WT	primary	WT	BALB/c	antiCTLA4; antiPDL1;	day6	subcutaneous	flank	SRX8680060	SRX8680060
GSE153941	GSM4658904	in_vivo	Renal adenocarcinoma	Renca	parental	day6	1	NR	antiCTLA4&antiPDL1	NA	0	NA	WT	primary	WT	BALB/c	antiCTLA4; antiPDL1;	day6	subcutaneous	flank	SRX8680061	SRX8680061
GSE153941	GSM4658905	in_vivo	Renal adenocarcinoma	Renca	parental	day0_R	0	Baseline	NA	R	1	NA	WT	primary	WT	BALB/c	no_treatment	day0	subcutaneous	flank	SRX8680062	SRX8680062
GSE153941	GSM4658906	in_vivo	Renal adenocarcinoma	Renca	parental	day0_NR	0	Baseline	NA	NR	1	NA	WT	primary	WT	BALB/c	no_treatment	day0	subcutaneous	flank	SRX8680063	SRX8680063
GSE153941	GSM4658907	in_vivo	Renal adenocarcinoma	Renca	parental	day2	1	R	antiCTLA4&antiPDL1	NA	0	NA	WT	primary	WT	BALB/c	antiCTLA4; antiPDL1;	day2	subcutaneous	flank	SRX8680064	SRX8680064
GSE153941	GSM4658908	in_vivo	Renal adenocarcinoma	Renca	parental	day2	1	NR	antiCTLA4&antiPDL1	NA	0	NA	WT	primary	WT	BALB/c	antiCTLA4; antiPDL1;	day2	subcutaneous	flank	SRX8680065	SRX8680065
GSE153941	GSM4658909	in_vivo	Renal adenocarcinoma	Renca	parental	day4	1	R	antiCTLA4&antiPDL1	NA	0	NA	WT	primary	WT	BALB/c	antiCTLA4; antiPDL1;	day4	subcutaneous	flank	SRX8680066	SRX8680066
GSE153941	GSM4658910	in_vivo	Renal adenocarcinoma	Renca	parental	day4	1	NR	antiCTLA4&antiPDL1	NA	0	NA	WT	primary	WT	BALB/c	antiCTLA4; antiPDL1;	day4	subcutaneous	flank	SRX8680067	SRX8680067
GSE153941	GSM4658911	in_vivo	Renal adenocarcinoma	Renca	parental	day6	1	R	antiCTLA4&antiPDL1	NA	0	NA	WT	primary	WT	BALB/c	antiCTLA4; antiPDL1;	day6	subcutaneous	flank	SRX8680068	SRX8680068
GSE153941	GSM4658912	in_vivo	Renal adenocarcinoma	Renca	parental	day6	1	NR	antiCTLA4&antiPDL1	NA	0	NA	WT	primary	WT	BALB/c	antiCTLA4; antiPDL1;	day6	subcutaneous	flank	SRX8680069	SRX8680069
GSE153941	GSM4658913	in_vivo	Renal adenocarcinoma	Renca	parental	day0_R	0	Baseline	NA	R	1	NA	WT	primary	WT	BALB/c	no_treatment	day0	subcutaneous	flank	SRX8680070	SRX8680070
GSE153941	GSM4658914	in_vivo	Renal adenocarcinoma	Renca	parental	day0_NR	0	Baseline	NA	NR	1	NA	WT	primary	WT	BALB/c	no_treatment	day0	subcutaneous	flank	SRX8680071	SRX8680071
GSE153941	GSM4658915	in_vivo	Renal adenocarcinoma	Renca	parental	day2	1	R	antiCTLA4&antiPDL1	NA	0	NA	WT	primary	WT	BALB/c	antiCTLA4; antiPDL1;	day2	subcutaneous	flank	SRX8680072	SRX8680072
GSE153941	GSM4658916	in_vivo	Renal adenocarcinoma	Renca	parental	day2	1	NR	antiCTLA4&antiPDL1	NA	0	NA	WT	primary	WT	BALB/c	antiCTLA4; antiPDL1;	day2	subcutaneous	flank	SRX8680073	SRX8680073
GSE153941	GSM4658917	in_vivo	Renal adenocarcinoma	Renca	parental	day4	1	R	antiCTLA4&antiPDL1	NA	0	NA	WT	primary	WT	BALB/c	antiCTLA4; antiPDL1;	day4	subcutaneous	flank	SRX8680074	SRX8680074
GSE153941	GSM4658918	in_vivo	Renal adenocarcinoma	Renca	parental	day4	1	NR	antiCTLA4&antiPDL1	NA	0	NA	WT	primary	WT	BALB/c	antiCTLA4; antiPDL1;	day4	subcutaneous	flank	SRX8680075	SRX8680075
GSE153941	GSM4658919	in_vivo	Renal adenocarcinoma	Renca	parental	day6	1	R	antiCTLA4&antiPDL1	NA	0	NA	WT	primary	WT	BALB/c	antiCTLA4; antiPDL1;	day6	subcutaneous	flank	SRX8680076	SRX8680076
GSE153941	GSM4658920	in_vivo	Renal adenocarcinoma	Renca	parental	day6	1	NR	antiCTLA4&antiPDL1	NA	0	NA	WT	primary	WT	BALB/c	antiCTLA4; antiPDL1;	day6	subcutaneous	flank	SRX8680077	SRX8680077
GSE153941	GSM4658921	in_vivo	Renal adenocarcinoma	Renca	parental	day0_R	0	Baseline	NA	R	1	NA	WT	primary	WT	BALB/c	no_treatment	day0	subcutaneous	flank	SRX8680078	SRX8680078
GSE153941	GSM4658922	in_vivo	Renal adenocarcinoma	Renca	parental	day0_NR	0	Baseline	NA	NR	1	NA	WT	primary	WT	BALB/c	no_treatment	day0	subcutaneous	flank	SRX8680079	SRX8680079
GSE153941	GSM4658923	in_vivo	Renal adenocarcinoma	Renca	parental	day2	1	R	antiCTLA4&antiPDL1	NA	0	NA	WT	primary	WT	BALB/c	antiCTLA4; antiPDL1;	day2	subcutaneous	flank	SRX8680080	SRX8680080
GSE153941	GSM4658924	in_vivo	Renal adenocarcinoma	Renca	parental	day2	1	NR	antiCTLA4&antiPDL1	NA	0	NA	WT	primary	WT	BALB/c	antiCTLA4; antiPDL1;	day2	subcutaneous	flank	SRX8680081	SRX8680081
GSE153941	GSM4658925	in_vivo	Renal adenocarcinoma	Renca	parental	day4	1	R	antiCTLA4&antiPDL1	NA	0	NA	WT	primary	WT	BALB/c	antiCTLA4; antiPDL1;	day4	subcutaneous	flank	SRX8680082	SRX8680082
GSE153941	GSM4658926	in_vivo	Renal adenocarcinoma	Renca	parental	day4	1	NR	antiCTLA4&antiPDL1	NA	0	NA	WT	primary	WT	BALB/c	antiCTLA4; antiPDL1;	day4	subcutaneous	flank	SRX8680083	SRX8680083
GSE153941	GSM4658927	in_vivo	Renal adenocarcinoma	Renca	parental	day6	1	R	antiCTLA4&antiPDL1	NA	0	NA	WT	primary	WT	BALB/c	antiCTLA4; antiPDL1;	day6	subcutaneous	flank	SRX8680084	SRX8680084
GSE153941	GSM4658928	in_vivo	Renal adenocarcinoma	Renca	parental	day6	1	NR	antiCTLA4&antiPDL1	NA	0	NA	WT	primary	WT	BALB/c	antiCTLA4; antiPDL1;	day6	subcutaneous	flank	SRX8680085	SRX8680085
GSE153941	GSM4658929	in_vivo	Renal adenocarcinoma	Renca	parental	day0_R	0	Baseline	NA	R	1	NA	WT	primary	WT	BALB/c	no_treatment	day0	subcutaneous	flank	SRX8680086	SRX8680086
GSE153941	GSM4658930	in_vivo	Renal adenocarcinoma	Renca	parental	day0_NR	0	Baseline	NA	NR	1	NA	WT	primary	WT	BALB/c	no_treatment	day0	subcutaneous	flank	SRX8680087	SRX8680087
GSE153941	GSM4658931	in_vivo	Renal adenocarcinoma	Renca	parental	day2	1	R	antiCTLA4&antiPDL1	NA	0	NA	WT	primary	WT	BALB/c	antiCTLA4; antiPDL1;	day2	subcutaneous	flank	SRX8680088	SRX8680088
GSE153941	GSM4658932	in_vivo	Renal adenocarcinoma	Renca	parental	day2	1	NR	antiCTLA4&antiPDL1	NA	0	NA	WT	primary	WT	BALB/c	antiCTLA4; antiPDL1;	day2	subcutaneous	flank	SRX8680089	SRX8680089
GSE153941	GSM4658933	in_vivo	Renal adenocarcinoma	Renca	parental	day4	1	R	antiCTLA4&antiPDL1	NA	0	NA	WT	primary	WT	BALB/c	antiCTLA4; antiPDL1;	day4	subcutaneous	flank	SRX8680090	SRX8680090
GSE153941	GSM4658934	in_vivo	Renal adenocarcinoma	Renca	parental	day4	1	NR	antiCTLA4&antiPDL1	NA	0	NA	WT	primary	WT	BALB/c	antiCTLA4; antiPDL1;	day4	subcutaneous	flank	SRX8680091	SRX8680091
GSE153941	GSM4658935	in_vivo	Renal adenocarcinoma	Renca	parental	day6	1	R	antiCTLA4&antiPDL1	NA	0	NA	WT	primary	WT	BALB/c	antiCTLA4; antiPDL1;	day6	subcutaneous	flank	SRX8680092	SRX8680092
GSE153941	GSM4658936	in_vivo	Renal adenocarcinoma	Renca	parental	day6	1	NR	antiCTLA4&antiPDL1	NA	0	NA	WT	primary	WT	BALB/c	antiCTLA4; antiPDL1;	day6	subcutaneous	flank	SRX8680093	SRX8680093
GSE153941	GSM4658937	in_vivo	Renal adenocarcinoma	Renca	parental	day0_R	0	Baseline	NA	R	0	NA	WT	primary	WT	BALB/c	no_treatment	day0	subcutaneous	flank	SRX8680094	SRX8680094
GSE153941	GSM4658938	in_vivo	Renal adenocarcinoma	Renca	parental	day0_NR	0	Baseline	NA	NR	0	NA	WT	primary	WT	BALB/c	no_treatment	day0	subcutaneous	flank	SRX8680095	SRX8680095
GSE153941	GSM4658939	in_vivo	Renal adenocarcinoma	Renca	parental	day2	1	R	antiCTLA4&antiPDL1	NA	0	NA	WT	primary	WT	BALB/c	antiCTLA4; antiPDL1;	day2	subcutaneous	flank	SRX8680096	SRX8680096
GSE153941	GSM4658940	in_vivo	Renal adenocarcinoma	Renca	parental	day2	1	NR	antiCTLA4&antiPDL1	NA	0	NA	WT	primary	WT	BALB/c	antiCTLA4; antiPDL1;	day2	subcutaneous	flank	SRX8680097	SRX8680097
GSE153941	GSM4658941	in_vivo	Renal adenocarcinoma	Renca	parental	day4	1	R	antiCTLA4&antiPDL1	NA	0	NA	WT	primary	WT	BALB/c	antiCTLA4; antiPDL1;	day4	subcutaneous	flank	SRX8680098	SRX8680098
GSE153941	GSM4658942	in_vivo	Renal adenocarcinoma	Renca	parental	day4	1	NR	antiCTLA4&antiPDL1	NA	0	NA	WT	primary	WT	BALB/c	antiCTLA4; antiPDL1;	day4	subcutaneous	flank	SRX8680099	SRX8680099
GSE153941	GSM4658943	in_vivo	Renal adenocarcinoma	Renca	parental	day6	1	R	antiCTLA4&antiPDL1	NA	0	NA	WT	primary	WT	BALB/c	antiCTLA4; antiPDL1;	day6	subcutaneous	flank	SRX8680100	SRX8680100
GSE153941	GSM4658944	in_vivo	Renal adenocarcinoma	Renca	parental	day6	1	NR	antiCTLA4&antiPDL1	NA	0	NA	WT	primary	WT	BALB/c	antiCTLA4; antiPDL1;	day6	subcutaneous	flank	SRX8680101	SRX8680101
GSE153941	GSM4658945	in_vivo	Renal adenocarcinoma	Renca	parental	day0_R	0	Baseline	NA	R	1	NA	WT	primary	WT	BALB/c	no_treatment	day0	subcutaneous	flank	SRX8680102	SRX8680102
GSE153941	GSM4658946	in_vivo	Renal adenocarcinoma	Renca	parental	day0_NR	0	Baseline	NA	NR	1	NA	WT	primary	WT	BALB/c	no_treatment	day0	subcutaneous	flank	SRX8680103	SRX8680103
GSE153941	GSM4658947	in_vivo	Renal adenocarcinoma	Renca	parental	day0_R	0	Baseline	NA	R	1	NA	WT	primary	WT	BALB/c	no_treatment	day0	subcutaneous	flank	SRX8680104	SRX8680104
GSE153941	GSM4658948	in_vivo	Renal adenocarcinoma	Renca	parental	day0_NR	0	Baseline	NA	NR	1	NA	WT	primary	WT	BALB/c	no_treatment	day0	subcutaneous	flank	SRX8680105	SRX8680105
GSE153941	GSM4658949	in_vivo	Renal adenocarcinoma	Renca	parental	day0_R	0	Baseline	NA	R	1	NA	WT	primary	WT	BALB/c	no_treatment	day0	subcutaneous	flank	SRX8680106	SRX8680106
GSE153941	GSM4658950	in_vivo	Renal adenocarcinoma	Renca	parental	day0_NR	0	Baseline	NA	NR	1	NA	WT	primary	WT	BALB/c	no_treatment	day0	subcutaneous	flank	SRX8680107	SRX8680107
GSE153941	GSM4658951	in_vivo	Renal adenocarcinoma	Renca	parental	day0_R	0	Baseline	NA	R	1	NA	WT	primary	WT	BALB/c	no_treatment	day0	subcutaneous	flank	SRX8680108	SRX8680108
GSE153941	GSM4658952	in_vivo	Renal adenocarcinoma	Renca	parental	day0_NR	0	Baseline	NA	NR	1	NA	WT	primary	WT	BALB/c	no_treatment	day0	subcutaneous	flank	SRX8680109	SRX8680109
GSE154682	GSM4677105	in_vivo	Mammary carcinoma	4T1	parental	NA	0	NA	NA	NA	0	NA	WT	primary	immunodeficient	NSG	no_treatment	NA	orthotopic	mammary fat pad	SRX8769930	SRX8769930
GSE154682	GSM4677106	in_vivo	Mammary carcinoma	4T1	parental	NA	0	NA	NA	NA	0	sg_control	WT	primary	immunodeficient	NSG	no_treatment	NA	orthotopic	mammary fat pad	SRX8769931	SRX8769931
GSE154682	GSM4677107	in_vivo	Mammary carcinoma	4T1	parental	NA	0	NA	NA	NA	0	sgCD95	CD95_KO	primary	immunodeficient	NSG	no_treatment	NA	orthotopic	mammary fat pad	SRX8769932	SRX8769932
GSE154682	GSM4677108	in_vivo	Mammary carcinoma	4T1	parental	NA	0	NA	NA	NA	0	sgCD95	CD95_KO	primary	immunodeficient	NSG	no_treatment	NA	orthotopic	mammary fat pad	SRX8769933	SRX8769933
GSE154682	GSM4677109	in_vivo	Mammary carcinoma	4T1	parental	NA	0	NA	NA	NA	1	NA	WT	primary	WT	BALB/c	no_treatment	NA	orthotopic	mammary fat pad	SRX8769934	SRX8769934
GSE154682	GSM4677110	in_vivo	Mammary carcinoma	4T1	parental	NA	0	NA	NA	NA	1	sg_control	WT	primary	WT	BALB/c	no_treatment	NA	orthotopic	mammary fat pad	SRX8769935	SRX8769935
GSE154682	GSM4677111	in_vivo	Mammary carcinoma	4T1	parental	NA	0	NA	NA	NA	0	sgCD95	CD95_KO	primary	WT	BALB/c	no_treatment	NA	orthotopic	mammary fat pad	SRX8769936	SRX8769936
GSE154682	GSM4677112	in_vivo	Mammary carcinoma	4T1	parental	NA	0	NA	NA	NA	0	sgCD95	CD95_KO	primary	WT	BALB/c	no_treatment	NA	orthotopic	mammary fat pad	SRX8769937	SRX8769937
GSE157602	GSM4771501	in_vivo	Colorectal carcinoma	CT26	parental	IL34_KO	0	Baseline	NA	R	0	NA	IL34_KO	primary	WT	BALB/c	isotype	NA	subcutaneous	flank	SRX9088984	SRX9088984
GSE157602	GSM4771502	in_vivo	Colorectal carcinoma	CT26	parental	IL34_KO	1	R	antiPD1	NA	0	NA	IL34_KO	primary	WT	BALB/c	antiPD1	NA	subcutaneous	flank	SRX9088985	SRX9088985
GSE157602	GSM4771503	in_vivo	Colorectal carcinoma	CT26	parental	IL34_OE	0	Baseline	NA	NR	0	NA	IL34_OE	primary	WT	BALB/c	isotype	NA	subcutaneous	flank	SRX9088986	SRX9088986
GSE157602	GSM4771504	in_vivo	Colorectal carcinoma	CT26	parental	IL34_OE	1	NR	antiPD1	NA	0	NA	IL34_OE	primary	WT	BALB/c	antiPD1	NA	subcutaneous	flank	SRX9088987	SRX9088987
GSE157920	GSM4780817	in_vivo	Follicular dendritic cell sarcoma (B lymphocyte)	A20	parental	NA	0	NA	NA	NA	1	NA	WT	primary	WT	BALB/c	no_treatment	NA	intravenous	intravenous	SRX9120280	SRX9120280
GSE157920	GSM4780818	in_vivo	Follicular dendritic cell sarcoma (B lymphocyte)	A20	parental	NA	0	NA	NA	NA	1	NA	WT	primary	WT	BALB/c	no_treatment	NA	intravenous	intravenous	SRX9120281	SRX9120281
GSE157920	GSM4780819	in_vivo	Follicular dendritic cell sarcoma (B lymphocyte)	A20	parental	NA	0	NA	NA	NA	1	NA	WT	primary	WT	BALB/c	no_treatment	NA	intravenous	intravenous	SRX9120282	SRX9120282
GSE157920	GSM4780820	in_vivo	Follicular dendritic cell sarcoma (B lymphocyte)	A20	parental	NA	0	NA	NA	NA	1	NA	WT	primary	WT	BALB/c	no_treatment	NA	intravenous	intravenous	SRX9120283	SRX9120283
GSE157920	GSM4780821	in_vivo	Follicular dendritic cell sarcoma (B lymphocyte)	A20	parental	NA	0	NA	NA	NA	1	NA	WT	primary	WT	BALB/c	no_treatment	NA	intravenous	intravenous	SRX9120284	SRX9120284
GSE157920	GSM4780822	in_vivo	Follicular dendritic cell sarcoma (B lymphocyte)	A20	parental	NA	0	NA	NA	NA	1	NA	WT	primary	WT	BALB/c	no_treatment	NA	intravenous	intravenous	SRX9120285	SRX9120285
GSE157920	GSM4780823	in_vivo	Follicular dendritic cell sarcoma (B lymphocyte)	A20	parental	NA	0	NA	NA	NA	1	NA	WT	primary	WT	BALB/c	no_treatment	NA	intravenous	intravenous	SRX9120286	SRX9120286
GSE157920	GSM4780824	in_vivo	Follicular dendritic cell sarcoma (B lymphocyte)	A20	parental	NA	0	NA	NA	NA	1	NA	WT	primary	WT	BALB/c	no_treatment	NA	intravenous	intravenous	SRX9120287	SRX9120287
GSE157920	GSM4780825	in_vivo	Follicular dendritic cell sarcoma (B lymphocyte)	A20	parental	NA	0	NA	NA	NA	1	NA	WT	primary	WT	BALB/c	no_treatment	NA	intravenous	intravenous	SRX9120288	SRX9120288
GSE157920	GSM4780826	in_vivo	Follicular dendritic cell sarcoma (B lymphocyte)	A20	parental	NA	0	NA	NA	NA	1	NA	WT	primary	WT	BALB/c	no_treatment	NA	intravenous	intravenous	SRX9120289	SRX9120289
GSE157920	GSM4780827	in_vivo	Follicular dendritic cell sarcoma (B lymphocyte)	A20	parental	NA	0	NA	NA	NA	1	NA	WT	primary	WT	BALB/c	no_treatment	NA	intravenous	intravenous	SRX9120290	SRX9120290
GSE157920	GSM4780828	in_vivo	Follicular dendritic cell sarcoma (B lymphocyte)	A20	parental	NA	0	NA	NA	NA	1	NA	WT	primary	WT	BALB/c	no_treatment	NA	intravenous	intravenous	SRX9120291	SRX9120291
GSE157920	GSM4780829	in_vivo	Follicular dendritic cell sarcoma (B lymphocyte)	A20	parental	NA	0	NA	NA	NA	1	NA	WT	primary	WT	BALB/c	no_treatment	NA	intravenous	intravenous	SRX9120292	SRX9120292
GSE157920	GSM4780830	in_vivo	Follicular dendritic cell sarcoma (B lymphocyte)	A20	parental	NA	0	NA	NA	NA	1	NA	WT	primary	WT	BALB/c	no_treatment	NA	intravenous	intravenous	SRX9120293	SRX9120293
GSE157920	GSM4780831	in_vivo	Follicular dendritic cell sarcoma (B lymphocyte)	A20	parental	NA	0	NA	NA	NA	1	NA	WT	primary	WT	BALB/c	no_treatment	NA	intravenous	intravenous	SRX9120294	SRX9120294
GSE157920	GSM4780832	in_vivo	Follicular dendritic cell sarcoma (B lymphocyte)	A20	parental	NA	0	NA	NA	NA	0	NA	WT	primary	KO	BALB/c_Sparc_KO	no_treatment	NA	intravenous	intravenous	SRX9120295	SRX9120295
GSE157920	GSM4780833	in_vivo	Follicular dendritic cell sarcoma (B lymphocyte)	A20	parental	NA	0	NA	NA	NA	0	NA	WT	primary	KO	BALB/c_Sparc_KO	no_treatment	NA	intravenous	intravenous	SRX9120296	SRX9120296
GSE157920	GSM4780834	in_vivo	Follicular dendritic cell sarcoma (B lymphocyte)	A20	parental	NA	0	NA	NA	NA	0	NA	WT	primary	KO	BALB/c_Sparc_KO	no_treatment	NA	intravenous	intravenous	SRX9120297	SRX9120297
GSE157920	GSM4780835	in_vivo	Follicular dendritic cell sarcoma (B lymphocyte)	A20	parental	NA	0	NA	NA	NA	0	NA	WT	primary	KO	BALB/c_Sparc_KO	no_treatment	NA	intravenous	intravenous	SRX9120298	SRX9120298
GSE157920	GSM4780836	in_vivo	Follicular dendritic cell sarcoma (B lymphocyte)	A20	parental	NA	0	NA	NA	NA	0	NA	WT	primary	KO	BALB/c_Sparc_KO	no_treatment	NA	intravenous	intravenous	SRX9120299	SRX9120299
GSE157920	GSM4780837	in_vivo	Follicular dendritic cell sarcoma (B lymphocyte)	A20	parental	NA	0	NA	NA	NA	0	NA	WT	primary	KO	BALB/c_Sparc_KO	no_treatment	NA	intravenous	intravenous	SRX9120300	SRX9120300
GSE157920	GSM4780838	in_vivo	Follicular dendritic cell sarcoma (B lymphocyte)	A20	parental	NA	0	NA	NA	NA	0	NA	WT	primary	KO	BALB/c_Sparc_KO	no_treatment	NA	intravenous	intravenous	SRX9120301	SRX9120301
GSE157920	GSM4780839	in_vivo	Follicular dendritic cell sarcoma (B lymphocyte)	A20	parental	NA	0	NA	NA	NA	0	NA	WT	primary	KO	BALB/c_Sparc_KO	no_treatment	NA	intravenous	intravenous	SRX9120302	SRX9120302
GSE157920	GSM4780840	in_vivo	Follicular dendritic cell sarcoma (B lymphocyte)	A20	parental	NA	0	NA	NA	NA	0	NA	WT	primary	KO	BALB/c_Sparc_KO	no_treatment	NA	intravenous	intravenous	SRX9120303	SRX9120303
GSE157920	GSM4780841	in_vivo	Follicular dendritic cell sarcoma (B lymphocyte)	A20	parental	NA	0	NA	NA	NA	0	NA	WT	primary	KO	BALB/c_Sparc_KO	no_treatment	NA	intravenous	intravenous	SRX9120304	SRX9120304
GSE157920	GSM4780842	in_vivo	Follicular dendritic cell sarcoma (B lymphocyte)	A20	parental	NA	0	NA	NA	NA	0	NA	WT	primary	KO	BALB/c_Sparc_KO	no_treatment	NA	intravenous	intravenous	SRX9120305	SRX9120305
GSE157920	GSM4780843	in_vivo	Follicular dendritic cell sarcoma (B lymphocyte)	A20	parental	NA	0	NA	NA	NA	0	NA	WT	primary	KO	BALB/c_Sparc_KO	no_treatment	NA	intravenous	intravenous	SRX9120306	SRX9120306
GSE157920	GSM4780844	in_vivo	Follicular dendritic cell sarcoma (B lymphocyte)	A20	parental	NA	0	NA	NA	NA	0	NA	WT	primary	KO	BALB/c_Sparc_KO	no_treatment	NA	intravenous	intravenous	SRX9120307	SRX9120307
GSE157920	GSM4780845	in_vivo	Follicular dendritic cell sarcoma (B lymphocyte)	A20	parental	NA	0	NA	NA	NA	0	NA	WT	primary	KO	BALB/c_Sparc_KO	no_treatment	NA	intravenous	intravenous	SRX9120308	SRX9120308
GSE157920	GSM4780846	in_vivo	Follicular dendritic cell sarcoma (B lymphocyte)	A20	parental	NA	0	NA	NA	NA	0	NA	WT	primary	KO	BALB/c_Sparc_KO	no_treatment	NA	intravenous	intravenous	SRX9120309	SRX9120309
GSE164075	GSM4996114	in_vivo	Melanoma	B16	B16F10	NA	0	NA	NA	NA	1	NA	WT	primary	WT	C57BL/6	no_treatment	NA	subcutaneous	flank	SRX9759597	SRX9759597
GSE164075	GSM4996115	in_vivo	Melanoma	B16	B16F10	NA	0	NA	NA	NA	1	NA	WT	primary	WT	C57BL/6	no_treatment	NA	subcutaneous	flank	SRX9759598	SRX9759598
GSE164075	GSM4996116	in_vivo	Melanoma	B16	B16F10	NA	0	NA	NA	NA	1	NA	WT	primary	WT	C57BL/6	no_treatment	NA	subcutaneous	flank	SRX9759599	SRX9759599
GSE164075	GSM4996117	in_vivo	Melanoma	B16	B16F10	NA	0	NA	NA	NA	0	NA	WT	primary	WT	C57BL/6	antiCD40; TNFa; antiTRP1;	NA	subcutaneous	flank	SRX9759600	SRX9759600
GSE164075	GSM4996118	in_vivo	Melanoma	B16	B16F10	NA	0	NA	NA	NA	0	NA	WT	primary	WT	C57BL/6	antiCD40; TNFa; antiTRP1;	NA	subcutaneous	flank	SRX9759601	SRX9759601
GSE164075	GSM4996119	in_vivo	Melanoma	B16	B16F10	NA	0	NA	NA	NA	0	NA	WT	primary	WT	C57BL/6	antiCD40; TNFa; antiTRP1;	NA	subcutaneous	flank	SRX9759602	SRX9759602
GSE164075	GSM4996123	in_vivo	Melanoma	B16	B16F10	NA	0	NA	NA	NA	0	NA	WT	primary	WT	C57BL/6	antiCD40; TNFa; antiTRP1;	NA	subcutaneous	flank	SRX9759606	SRX9759606
GSE164075	GSM4996124	in_vivo	Melanoma	B16	B16F10	NA	0	NA	NA	NA	0	NA	WT	primary	WT	C57BL/6	antiCD40; TNFa; antiTRP1;	NA	subcutaneous	flank	SRX9759607	SRX9759607
GSE164075	GSM4996125	in_vivo	Melanoma	B16	B16F10	NA	0	NA	NA	NA	0	NA	WT	primary	WT	C57BL/6	antiCD40; TNFa; antiTRP1;	NA	subcutaneous	flank	SRX9759608	SRX9759608
GSE53001	GSM1280019	in_vivo	Colorectal carcinoma	CT26	parental	NA	0	NA	NA	NA	1	NA	WT	primary	WT	Balb/cAnNCr	vehicle	NA	intradermal	flank	SRX387240	SRX387240
GSE53001	GSM1280020	in_vivo	Colorectal carcinoma	CT26	parental	NA	0	NA	NA	NA	1	NA	WT	primary	WT	Balb/cAnNCr	vehicle	NA	intradermal	flank	SRX387241	SRX387241
GSE53001	GSM1280021	in_vivo	Colorectal carcinoma	CT26	parental	NA	0	NA	NA	NA	0	NA	WT	primary	WT	Balb/cAnNCr	Semliki Forest virus VA7	NA	intradermal	flank	SRX387242	SRX387242
GSE53001	GSM1280022	in_vivo	Colorectal carcinoma	CT26	parental	NA	0	NA	NA	NA	0	NA	WT	primary	WT	Balb/cAnNCr	Semliki Forest virus VA7	NA	intradermal	flank	SRX387243	SRX387243
GSE53001	GSM1280023	in_vivo	Colorectal carcinoma	CT26	parental	NA	0	NA	NA	NA	0	LacZ transgene	LacZ	primary	WT	Balb/cAnNCr	vehicle	NA	intradermal	flank	SRX387244	SRX387244
GSE53001	GSM1280024	in_vivo	Colorectal carcinoma	CT26	parental	NA	0	NA	NA	NA	0	LacZ transgene	LacZ	primary	WT	Balb/cAnNCr	vehicle	NA	intradermal	flank	SRX387245	SRX387245
GSE53001	GSM1280025	in_vivo	Colorectal carcinoma	CT26	parental	NA	0	NA	NA	NA	0	LacZ transgene	LacZ	primary	WT	Balb/cAnNCr	Semliki Forest virus VA7	NA	intradermal	flank	SRX387246	SRX387246
GSE53001	GSM1280026	in_vivo	Colorectal carcinoma	CT26	parental	NA	0	NA	NA	NA	0	LacZ transgene	LacZ	primary	WT	Balb/cAnNCr	Semliki Forest virus VA7	NA	intradermal	flank	SRX387247	SRX387247
GSE63180	GSM1543511	in_vivo	Mammary carcinoma	4T1	parental	NA	0	NA	NA	NA	0	NA	WT	primary	immunodeficient	NSG	no_treatment	NA	orthotopic	mammary gland	SRX757449	SRX757449
GSE63180	GSM1543512	in_vivo	Mammary carcinoma	4T1	parental	NA	0	NA	NA	NA	0	NA	WT	primary	immunodeficient	NSG	no_treatment	NA	orthotopic	mammary gland	SRX757450	SRX757450
GSE63180	GSM1543513	in_vivo	Mammary carcinoma	4T1	parental	NA	0	NA	NA	NA	0	NA	WT	primary	immunodeficient	NSG	no_treatment	NA	orthotopic	mammary gland	SRX757451	SRX757451
GSE63180	GSM1543514	in_vivo	Mammary carcinoma	4T1	parental	NA	0	NA	NA	NA	0	NA	WT	primary	immunodeficient	NSG	no_treatment	NA	orthotopic	mammary gland	SRX757452	SRX757452
GSE63180	GSM1543515	in_vivo	Mammary carcinoma	4T1	parental	NA	0	NA	NA	NA	0	NA	WT	metastasis	immunodeficient	NSG	no_treatment	NA	orthotopic	mammary gland	SRX757453	SRX757453
GSE63180	GSM1543516	in_vivo	Mammary carcinoma	4T1	parental	NA	0	NA	NA	NA	0	NA	WT	metastasis	immunodeficient	NSG	no_treatment	NA	orthotopic	mammary gland	SRX757454	SRX757454
GSE63180	GSM1543517	in_vivo	Mammary carcinoma	4T1	parental	NA	0	NA	NA	NA	0	NA	WT	metastasis	immunodeficient	NSG	no_treatment	NA	orthotopic	mammary gland	SRX757455	SRX757455
GSE63180	GSM1543518	in_vivo	Mammary carcinoma	4T1	parental	NA	0	NA	NA	NA	0	NA	WT	metastasis	immunodeficient	NSG	no_treatment	NA	orthotopic	mammary gland	SRX757456	SRX757456
GSE71491	GSM1835720	in_vivo	Glioblastoma multiforme	GL261	parental	NA	0	NA	NA	NA	1	NA	WT	primary	WT	C57BL/6	no_treatment	NA	subcutaneous	flank	SRX1123480	SRX1123480
GSE71491	GSM1835721	in_vivo	Glioblastoma multiforme	GL261	parental	NA	0	NA	NA	NA	1	NA	WT	primary	WT	C57BL/6	no_treatment	NA	subcutaneous	flank	SRX1123481	SRX1123481
GSE71491	GSM1835722	in_vivo	Glioblastoma multiforme	GL261	parental	NA	0	NA	NA	NA	0	NA	WT	primary	WT	C57BL/6	cyclophosphamide	NA	subcutaneous	flank	SRX1123482	SRX1123482
GSE71491	GSM1835723	in_vivo	Glioblastoma multiforme	GL261	parental	NA	0	NA	NA	NA	0	NA	WT	primary	WT	C57BL/6	cyclophosphamide	NA	subcutaneous	flank	SRX1123483	SRX1123483
GSE71491	GSM1835724	in_vivo	Lung carcinoma	LLC	parental	NA	0	NA	NA	NA	1	NA	WT	primary	WT	C57BL/6	no_treatment	NA	subcutaneous	flank	SRX1123484	SRX1123484
GSE71491	GSM1835725	in_vivo	Lung carcinoma	LLC	parental	NA	0	NA	NA	NA	1	NA	WT	primary	WT	C57BL/6	no_treatment	NA	subcutaneous	flank	SRX1123485	SRX1123485
GSE71491	GSM1835726	in_vivo	Lung carcinoma	LLC	parental	NA	0	NA	NA	NA	0	NA	WT	primary	WT	C57BL/6	cyclophosphamide	NA	subcutaneous	flank	SRX1123486	SRX1123486
GSE71491	GSM1835727	in_vivo	Lung carcinoma	LLC	parental	NA	0	NA	NA	NA	0	NA	WT	primary	WT	C57BL/6	cyclophosphamide	NA	subcutaneous	flank	SRX1123487	SRX1123487
GSE71491	GSM1835728	in_vivo	Melanoma	B16	B16F10	NA	0	NA	NA	NA	1	NA	WT	primary	WT	C57BL/6	no_treatment	NA	subcutaneous	flank	SRX1123488	SRX1123488
GSE71491	GSM1835729	in_vivo	Melanoma	B16	B16F10	NA	0	NA	NA	NA	1	NA	WT	primary	WT	C57BL/6	no_treatment	NA	subcutaneous	flank	SRX1123489	SRX1123489
GSE71491	GSM1835730	in_vivo	Melanoma	B16	B16F10	NA	0	NA	NA	NA	0	NA	WT	primary	WT	C57BL/6	cyclophosphamide	NA	subcutaneous	flank	SRX1123490	SRX1123490
GSE71491	GSM1835731	in_vivo	Melanoma	B16	B16F10	NA	0	NA	NA	NA	0	NA	WT	primary	WT	C57BL/6	cyclophosphamide	NA	subcutaneous	flank	SRX1123491	SRX1123491
GSE71491	GSM1835732	in_vivo	Glioblastoma multiforme	GL261	parental	NA	0	NA	NA	NA	0	NA	WT	primary	immunodeficient	SCID	cyclophosphamide	NA	subcutaneous	flank	SRX1123492	SRX1123492
GSE71491	GSM1835733	in_vivo	Glioblastoma multiforme	GL261	parental	NA	0	NA	NA	NA	0	NA	WT	primary	immunodeficient	SCID	cyclophosphamide	NA	subcutaneous	flank	SRX1123493	SRX1123493
GSE71491	GSM1835734	in_vivo	Glioblastoma multiforme	GL261	parental	NA	0	NA	NA	NA	0	NA	WT	primary	immunodeficient	SCID	cyclophosphamide	NA	subcutaneous	flank	SRX1123494	SRX1123494
GSE71491	GSM1835735	in_vivo	Glioblastoma multiforme	GL261	parental	NA	0	NA	NA	NA	0	NA	WT	primary	immunodeficient	SCID	cyclophosphamide	NA	subcutaneous	flank	SRX1123495	SRX1123495
GSE71491	GSM1835736	in_vivo	Glioblastoma multiforme	GL261	parental	NA	0	NA	NA	NA	0	NA	WT	primary	immunodeficient	SCID	no_treatment	NA	subcutaneous	flank	SRX1123496	SRX1123496
GSE71491	GSM1835737	in_vivo	Glioblastoma multiforme	GL261	parental	NA	0	NA	NA	NA	0	NA	WT	primary	immunodeficient	SCID	no_treatment	NA	subcutaneous	flank	SRX1123497	SRX1123497
GSE80678	GSM2133239	in_vivo	Lung carcinoma	LLC	parental	NA	0	NA	NA	NA	1	NA	luciferase	primary	WT	C57BL/6	no_treatment	NA	subcutaneous	flank	SRX1727324	SRX1727324
GSE80678	GSM2133240	in_vivo	Lung carcinoma	LLC	parental	NA	0	NA	NA	NA	1	NA	luciferase	primary	WT	C57BL/6	no_treatment	NA	subcutaneous	flank	SRX1727325	SRX1727325
GSE83848	GSM2219662	in_vivo	Melanoma	B16	B16F10	NA	0	NA	NA	NA	1	NA	WT	primary	WT	C57BL/6	no_treatment	NA	subcutaneous	unknown	SRX1884265	SRX1884265
GSE83848	GSM2219663	in_vivo	Melanoma	B16	B16F10	NA	0	NA	NA	NA	1	NA	WT	primary	WT	C57BL/6	no_treatment	NA	subcutaneous	unknown	SRX1884266	SRX1884266
GSE83848	GSM2219664	in_vivo	Melanoma	B16	B16F10	NA	0	NA	NA	NA	1	NA	WT	primary	WT	C57BL/6	no_treatment	NA	subcutaneous	unknown	SRX1884267	SRX1884267
GSE83848	GSM2219665	in_vivo	Melanoma	B16	B16F10	NA	0	NA	NA	NA	0	IFNg	WT	primary	WT	C57BL/6	no_treatment	NA	subcutaneous	unknown	SRX1884268	SRX1884268
GSE83848	GSM2219666	in_vivo	Melanoma	B16	B16F10	NA	0	NA	NA	NA	0	IFNg	WT	primary	WT	C57BL/6	no_treatment	NA	subcutaneous	unknown	SRX1884269	SRX1884269
GSE83848	GSM2219667	in_vivo	Melanoma	B16	B16F10	NA	0	NA	NA	NA	0	IFNg	WT	primary	WT	C57BL/6	no_treatment	NA	subcutaneous	unknown	SRX1884270	SRX1884270
GSE84535	GSM2241614	in_vivo	Lung carcinoma	LLC	parental	NA	0	NA	NA	NA	1	NA	WT	primary	WT	C57BL/6	no_treatment	NA	subcutaneous	flank	SRX1959194	SRX1959194
GSE84535	GSM2241615	in_vivo	Lung carcinoma	LLC	parental	NA	0	NA	NA	NA	1	NA	WT	primary	WT	C57BL/6	no_treatment	NA	subcutaneous	flank	SRX1959195	SRX1959195
GSE84535	GSM2241616	in_vivo	Lung carcinoma	LLC	parental	NA	0	NA	NA	NA	1	NA	WT	primary	WT	C57BL/6	no_treatment	NA	subcutaneous	flank	SRX1959196	SRX1959196
GSE84535	GSM2241617	in_vivo	Lung carcinoma	LLC	parental	NA	0	NA	NA	NA	0	NA	WT	primary	KO	C57BL/6 p110g_KO	no_treatment	NA	subcutaneous	flank	SRX1959197	SRX1959197
GSE84535	GSM2241618	in_vivo	Lung carcinoma	LLC	parental	NA	0	NA	NA	NA	0	NA	WT	primary	KO	C57BL/6 p110g_KO	no_treatment	NA	subcutaneous	flank	SRX1959198	SRX1959198
GSE84535	GSM2241619	in_vivo	Lung carcinoma	LLC	parental	NA	0	NA	NA	NA	0	NA	WT	primary	KO	C57BL/6 p110g_KO	no_treatment	NA	subcutaneous	flank	SRX1959199	SRX1959199
GSE85353	GSM3385837	in_vivo	Mammary carcinoma	4T1	parental	NA	0	NA	NA	NA	1	NA	WT	primary	WT	BALB/c	vehicle	NA	orthotopic	mammary gland	SRX4673405	SRX4673405
GSE85353	GSM3385838	in_vivo	Mammary carcinoma	4T1	parental	NA	0	NA	NA	NA	1	NA	WT	primary	WT	BALB/c	vehicle	NA	orthotopic	mammary gland	SRX4673406	SRX4673406
GSE85353	GSM3385839	in_vivo	Mammary carcinoma	4T1	parental	NA	0	NA	NA	NA	1	NA	WT	primary	WT	BALB/c	vehicle	NA	orthotopic	mammary gland	SRX4673407	SRX4673407
GSE85353	GSM3385840	in_vivo	Mammary carcinoma	4T1	parental	NA	0	NA	NA	NA	1	NA	WT	primary	WT	BALB/c	vehicle	NA	orthotopic	mammary gland	SRX4673408	SRX4673408
GSE85353	GSM3385841	in_vivo	Mammary carcinoma	4T1	parental	NA	0	NA	NA	NA	1	NA	WT	primary	WT	BALB/c	vehicle	NA	orthotopic	mammary gland	SRX4673409	SRX4673409
GSE85353	GSM3385842	in_vivo	Mammary carcinoma	4T1	parental	NA	0	NA	NA	NA	0	NA	WT	primary	WT	BALB/c	aza	NA	orthotopic	mammary gland	SRX4673410	SRX4673410
GSE85353	GSM3385843	in_vivo	Mammary carcinoma	4T1	parental	NA	0	NA	NA	NA	0	NA	WT	primary	WT	BALB/c	aza	NA	orthotopic	mammary gland	SRX4673411	SRX4673411
GSE85353	GSM3385844	in_vivo	Mammary carcinoma	4T1	parental	NA	0	NA	NA	NA	0	NA	WT	primary	WT	BALB/c	aza	NA	orthotopic	mammary gland	SRX4673412	SRX4673412
GSE85353	GSM3385845	in_vivo	Mammary carcinoma	4T1	parental	NA	0	NA	NA	NA	0	NA	WT	primary	WT	BALB/c	aza	NA	orthotopic	mammary gland	SRX4673413	SRX4673413
GSE85353	GSM3385846	in_vivo	Melanoma	B16	parental	NA	0	NA	NA	NA	1	NA	WT	primary	WT	C57BL/6	isotype	NA	subcutaneous	mammary gland	SRX4673414	SRX4673414
GSE85353	GSM3385847	in_vivo	Melanoma	B16	parental	NA	0	NA	NA	NA	1	NA	WT	primary	WT	C57BL/6	isotype	NA	subcutaneous	mammary gland	SRX4673415	SRX4673415
GSE85353	GSM3385848	in_vivo	Melanoma	B16	parental	NA	0	NA	NA	NA	1	NA	WT	primary	WT	C57BL/6	isotype	NA	subcutaneous	mammary gland	SRX4673416	SRX4673416
GSE85353	GSM3385849	in_vivo	Melanoma	B16	parental	NA	0	NA	NA	NA	1	NA	WT	primary	WT	C57BL/6	isotype	NA	subcutaneous	mammary gland	SRX4673417	SRX4673417
GSE85353	GSM3385850	in_vivo	Melanoma	B16	parental	NA	0	NA	NA	NA	1	NA	WT	primary	WT	C57BL/6	isotype	NA	subcutaneous	mammary gland	SRX4673418	SRX4673418
GSE85353	GSM3385965	in_vivo	Mammary carcinoma	4T1	parental	NA	0	NA	NA	NA	1	NA	WT	primary	WT	BALB/c	vehicle	NA	orthotopic	mammary gland	SRX4673533	SRX4673533
GSE85353	GSM3385966	in_vivo	Mammary carcinoma	4T1	parental	NA	0	NA	NA	NA	1	NA	WT	primary	WT	BALB/c	vehicle	NA	orthotopic	mammary gland	SRX4673534	SRX4673534
GSE85353	GSM3385967	in_vivo	Mammary carcinoma	4T1	parental	NA	0	NA	NA	NA	1	NA	WT	primary	WT	BALB/c	vehicle	NA	orthotopic	mammary gland	SRX4673535	SRX4673535
GSE85353	GSM3385968	in_vivo	Mammary carcinoma	4T1	parental	NA	0	NA	NA	NA	1	NA	WT	primary	WT	BALB/c	vehicle	NA	orthotopic	mammary gland	SRX4673536	SRX4673536
GSE85353	GSM3385969	in_vivo	Mammary carcinoma	4T1	parental	NA	0	NA	NA	NA	1	NA	WT	primary	WT	BALB/c	vehicle	NA	orthotopic	mammary gland	SRX4673537	SRX4673537
GSE85353	GSM3385970	in_vivo	Mammary carcinoma	4T1	parental	NA	0	NA	NA	NA	1	NA	WT	primary	WT	BALB/c	vehicle	NA	orthotopic	mammary gland	SRX4673538	SRX4673538
GSE85353	GSM3385971	in_vivo	Mammary carcinoma	4T1	parental	NA	0	NA	NA	NA	1	NA	WT	primary	WT	BALB/c	vehicle	NA	orthotopic	mammary gland	SRX4673539	SRX4673539
GSE85353	GSM3385972	in_vivo	Mammary carcinoma	4T1	parental	Hif1b_KO	0	NA	NA	NA	0	sgHif1b	Hif1b_KO	primary	WT	BALB/c	vehicle	NA	orthotopic	mammary gland	SRX4673540	SRX4673540
GSE85353	GSM3385973	in_vivo	Mammary carcinoma	4T1	parental	Hif1b_KO	0	NA	NA	NA	0	sgHif1b	Hif1b_KO	primary	WT	BALB/c	vehicle	NA	orthotopic	mammary gland	SRX4673541	SRX4673541
GSE85353	GSM3385974	in_vivo	Mammary carcinoma	4T1	parental	Hif1b_KO	0	NA	NA	NA	0	sgHif1b	Hif1b_KO	primary	WT	BALB/c	vehicle	NA	orthotopic	mammary gland	SRX4673542	SRX4673542
GSE85353	GSM3385975	in_vivo	Mammary carcinoma	4T1	parental	Hif1b_KO	0	NA	NA	NA	0	sgHif1b	Hif1b_KO	primary	WT	BALB/c	vehicle	NA	orthotopic	mammary gland	SRX4673543	SRX4673543
GSE85353	GSM3385976	in_vivo	Mammary carcinoma	4T1	parental	Hif1b_KO	0	NA	NA	NA	0	sgHif1b	Hif1b_KO	primary	WT	BALB/c	vehicle	NA	orthotopic	mammary gland	SRX4673544	SRX4673544
GSE85353	GSM3385977	in_vivo	Mammary carcinoma	4T1	parental	Hif1b_KO	0	NA	NA	NA	0	sgHif1b	Hif1b_KO	primary	WT	BALB/c	vehicle	NA	orthotopic	mammary gland	SRX4673545	SRX4673545
GSE85353	GSM3385978	in_vivo	Mammary carcinoma	4T1	parental	NA	0	NA	NA	NA	0	NA	WT	primary	WT	BALB/c	aza	NA	orthotopic	mammary gland	SRX4673546	SRX4673546
GSE85353	GSM3385979	in_vivo	Mammary carcinoma	4T1	parental	NA	0	NA	NA	NA	0	NA	WT	primary	WT	BALB/c	aza	NA	orthotopic	mammary gland	SRX4673547	SRX4673547
GSE85353	GSM3385980	in_vivo	Mammary carcinoma	4T1	parental	NA	0	NA	NA	NA	0	NA	WT	primary	WT	BALB/c	aza	NA	orthotopic	mammary gland	SRX4673548	SRX4673548
GSE85353	GSM3385981	in_vivo	Mammary carcinoma	4T1	parental	NA	0	NA	NA	NA	0	NA	WT	primary	WT	BALB/c	aza	NA	orthotopic	mammary gland	SRX4673549	SRX4673549
GSE85353	GSM3385982	in_vivo	Mammary carcinoma	4T1	parental	NA	0	NA	NA	NA	0	NA	WT	primary	WT	BALB/c	aza	NA	orthotopic	mammary gland	SRX4673550	SRX4673550
GSE85353	GSM3385983	in_vivo	Mammary carcinoma	4T1	parental	NA	0	NA	NA	NA	0	NA	WT	primary	WT	BALB/c	aza	NA	orthotopic	mammary gland	SRX4673551	SRX4673551
GSE85353	GSM3385984	in_vivo	Mammary carcinoma	4T1	parental	NA	0	NA	NA	NA	0	NA	WT	primary	WT	BALB/c	aza	NA	orthotopic	mammary gland	SRX4673552	SRX4673552
GSE85353	GSM3385985	in_vivo	Mammary carcinoma	4T1	parental	NA	0	NA	NA	NA	0	NA	WT	primary	WT	BALB/c	aza	NA	orthotopic	mammary gland	SRX4673553	SRX4673553
GSE85353	GSM3385986	in_vivo	Mammary carcinoma	4T1	parental	Hif1b_KO	0	NA	NA	NA	0	sgHif1b	Hif1b_KO	primary	WT	BALB/c	aza	NA	orthotopic	mammary gland	SRX4673554	SRX4673554
GSE85353	GSM3385987	in_vivo	Mammary carcinoma	4T1	parental	Hif1b_KO	0	NA	NA	NA	0	sgHif1b	Hif1b_KO	primary	WT	BALB/c	aza	NA	orthotopic	mammary gland	SRX4673555	SRX4673555
GSE85353	GSM3385988	in_vivo	Mammary carcinoma	4T1	parental	Hif1b_KO	0	NA	NA	NA	0	sgHif1b	Hif1b_KO	primary	WT	BALB/c	aza	NA	orthotopic	mammary gland	SRX4673556	SRX4673556
GSE85353	GSM3385989	in_vivo	Mammary carcinoma	4T1	parental	Hif1b_KO	0	NA	NA	NA	0	sgHif1b	Hif1b_KO	primary	WT	BALB/c	aza	NA	orthotopic	mammary gland	SRX4673557	SRX4673557
GSE85353	GSM3385990	in_vivo	Mammary carcinoma	4T1	parental	Hif1b_KO	0	NA	NA	NA	0	sgHif1b	Hif1b_KO	primary	WT	BALB/c	aza	NA	orthotopic	mammary gland	SRX4673558	SRX4673558
GSE85353	GSM3385991	in_vivo	Mammary carcinoma	4T1	parental	Hif1b_KO	0	NA	NA	NA	0	sgHif1b	Hif1b_KO	primary	WT	BALB/c	aza	NA	orthotopic	mammary gland	SRX4673559	SRX4673559
GSE85353	GSM3385992	in_vivo	Mammary carcinoma	4T1	parental	Hif1b_KO	0	NA	NA	NA	0	sgHif1b	Hif1b_KO	primary	WT	BALB/c	aza	NA	orthotopic	mammary gland	SRX4673560	SRX4673560
GSE85353	GSM3385993	in_vivo	Mammary carcinoma	4T1	parental	Hif1b_KO	0	NA	NA	NA	0	sgHif1b	Hif1b_KO	primary	WT	BALB/c	aza	NA	orthotopic	mammary gland	SRX4673561	SRX4673561
GSE85353	GSM3385994	in_vivo	Mammary carcinoma	4T1	parental	NA	0	NA	NA	NA	0	NA	WT	primary	WT	BALB/c	aza	NA	orthotopic	mammary gland	SRX4673562	SRX4673562
GSE85353	GSM3385995	in_vivo	Mammary carcinoma	4T1	parental	NA	0	NA	NA	NA	0	NA	WT	primary	WT	BALB/c	aza	NA	orthotopic	mammary gland	SRX4673563	SRX4673563
GSE85353	GSM3385996	in_vivo	Mammary carcinoma	4T1	parental	NA	0	NA	NA	NA	0	NA	WT	primary	WT	BALB/c	aza	NA	orthotopic	mammary gland	SRX4673564	SRX4673564
GSE85353	GSM3385997	in_vivo	Mammary carcinoma	4T1	parental	NA	0	NA	NA	NA	0	NA	WT	primary	WT	BALB/c	aza	NA	orthotopic	mammary gland	SRX4673565	SRX4673565
GSE85353	GSM3385998	in_vivo	Mammary carcinoma	4T1	parental	NA	0	NA	NA	NA	0	NA	WT	primary	WT	BALB/c	aza	NA	orthotopic	mammary gland	SRX4673566	SRX4673566
GSE85353	GSM3385999	in_vivo	Mammary carcinoma	4T1	parental	NA	0	NA	NA	NA	0	NA	WT	primary	WT	BALB/c	aza	NA	orthotopic	mammary gland	SRX4673567	SRX4673567
GSE85353	GSM3386000	in_vivo	Mammary carcinoma	4T1	parental	NA	0	NA	NA	NA	0	NA	WT	primary	WT	BALB/c	aza	NA	orthotopic	mammary gland	SRX4673568	SRX4673568
GSE85353	GSM3386001	in_vivo	Mammary carcinoma	4T1	parental	NA	0	NA	NA	NA	0	NA	WT	primary	WT	BALB/c	aza	NA	orthotopic	mammary gland	SRX4673569	SRX4673569
GSE90885	GSM2416969	in_vivo	Melanoma	B16	B16F10	NA	0	Baseline	NA	unknown	1	NA	WT	primary	WT	C57BL/6	isotype	NA	subcutaneous	flank	SRX2396156	SRX2396156
GSE90885	GSM2416970	in_vivo	Melanoma	B16	B16F10	NA	0	Baseline	NA	unknown	1	NA	WT	primary	WT	C57BL/6	isotype	NA	subcutaneous	flank	SRX2396157	SRX2396157
GSE90885	GSM2416971	in_vivo	Melanoma	B16	B16F10	NA	0	Baseline	NA	unknown	1	NA	WT	primary	WT	C57BL/6	isotype	NA	subcutaneous	flank	SRX2396158	SRX2396158
GSE90885	GSM2416972	in_vivo	Melanoma	B16	B16F10	NA	0	Baseline	NA	unknown	1	NA	WT	primary	WT	C57BL/6	isotype	NA	subcutaneous	flank	SRX2396159	SRX2396159
GSE90885	GSM2416973	in_vivo	Melanoma	B16	B16F10	NA	0	Baseline	NA	unknown	1	NA	WT	primary	WT	C57BL/6	isotype	NA	subcutaneous	flank	SRX2396160	SRX2396160
GSE90885	GSM2416974	in_vivo	Melanoma	B16	B16F10	NA	1	unknown	antiPD1	NA	0	NA	WT	primary	WT	C57BL/6	antiPD1	NA	subcutaneous	flank	SRX2396161	SRX2396161
GSE90885	GSM2416975	in_vivo	Melanoma	B16	B16F10	NA	1	unknown	antiPD1	NA	0	NA	WT	primary	WT	C57BL/6	antiPD1	NA	subcutaneous	flank	SRX2396162	SRX2396162
GSE90885	GSM2416976	in_vivo	Melanoma	B16	B16F10	NA	1	unknown	antiPD1	NA	0	NA	WT	primary	WT	C57BL/6	antiPD1	NA	subcutaneous	flank	SRX2396163	SRX2396163
GSE90885	GSM2416977	in_vivo	Melanoma	B16	B16F10	NA	1	unknown	antiPD1	NA	0	NA	WT	primary	WT	C57BL/6	antiPD1	NA	subcutaneous	flank	SRX2396164	SRX2396164
GSE90885	GSM2416978	in_vivo	Melanoma	B16	B16F10	antiCD40	0	Baseline	NA	unknown	0	NA	WT	primary	WT	C57BL/6	antiCD40;	NA	subcutaneous	flank	SRX2396165	SRX2396165
GSE90885	GSM2416979	in_vivo	Melanoma	B16	B16F10	antiCD40	0	Baseline	NA	unknown	0	NA	WT	primary	WT	C57BL/6	antiCD40;	NA	subcutaneous	flank	SRX2396166	SRX2396166
GSE90885	GSM2416980	in_vivo	Melanoma	B16	B16F10	antiCD40	0	Baseline	NA	unknown	0	NA	WT	primary	WT	C57BL/6	antiCD40;	NA	subcutaneous	flank	SRX2396167	SRX2396167
GSE90885	GSM2416981	in_vivo	Melanoma	B16	B16F10	antiCD40	1	unknown	antiPD1	NA	0	NA	WT	primary	WT	C57BL/6	antiPD1; antiCD40;	NA	subcutaneous	flank	SRX2396168	SRX2396168
GSE90885	GSM2416982	in_vivo	Melanoma	B16	B16F10	antiCD40	1	unknown	antiPD1	NA	0	NA	WT	primary	WT	C57BL/6	antiPD1; antiCD40;	NA	subcutaneous	flank	SRX2396169	SRX2396169
GSE90885	GSM2416983	in_vivo	Melanoma	B16	B16F10	antiCD40	1	unknown	antiPD1	NA	0	NA	WT	primary	WT	C57BL/6	antiPD1; antiCD40;	NA	subcutaneous	flank	SRX2396170	SRX2396170
GSE90885	GSM2416984	in_vivo	Melanoma	B16	B16F10	ARE-del.het	0	Baseline	NA	unknown	1	NA	WT	primary	KO	C57BL/6 ARE-del +/-	isotype	NA	subcutaneous	flank	SRX2396171	SRX2396171
GSE90885	GSM2416985	in_vivo	Melanoma	B16	B16F10	ARE-del.het	0	Baseline	NA	unknown	1	NA	WT	primary	KO	C57BL/6 ARE-del +/-	isotype	NA	subcutaneous	flank	SRX2396172	SRX2396172
GSE90885	GSM2416986	in_vivo	Melanoma	B16	B16F10	ARE-del.het	0	Baseline	NA	unknown	1	NA	WT	primary	KO	C57BL/6 ARE-del +/-	isotype	NA	subcutaneous	flank	SRX2396173	SRX2396173
GSE90885	GSM2416987	in_vivo	Melanoma	B16	B16F10	ARE-del.het	0	Baseline	NA	unknown	1	NA	WT	primary	KO	C57BL/6 ARE-del +/-	isotype	NA	subcutaneous	flank	SRX2396174	SRX2396174
GSE90885	GSM2416988	in_vivo	Melanoma	B16	B16F10	ARE-del.het	1	unknown	antiPD1	NA	0	NA	WT	primary	KO	C57BL/6 ARE-del +/-	antiPD1	NA	subcutaneous	flank	SRX2396175	SRX2396175
GSE90885	GSM2416989	in_vivo	Melanoma	B16	B16F10	ARE-del.het	1	unknown	antiPD1	NA	0	NA	WT	primary	KO	C57BL/6 ARE-del +/-	antiPD1	NA	subcutaneous	flank	SRX2396176	SRX2396176
GSE90885	GSM2416990	in_vivo	Melanoma	B16	B16F10	ARE-del.het	1	unknown	antiPD1	NA	0	NA	WT	primary	KO	C57BL/6 ARE-del +/-	antiPD1	NA	subcutaneous	flank	SRX2396177	SRX2396177
GSE90885	GSM2416991	in_vivo	Melanoma	B16	B16F10	antiCD40_ARE-del.het	0	Baseline	NA	unknown	0	NA	WT	primary	KO	C57BL/6 ARE-del +/-	antiCD40;	NA	subcutaneous	flank	SRX2396178	SRX2396178
GSE90885	GSM2416992	in_vivo	Melanoma	B16	B16F10	antiCD40_ARE-del.het	0	Baseline	NA	unknown	0	NA	WT	primary	KO	C57BL/6 ARE-del +/-	antiCD40;	NA	subcutaneous	flank	SRX2396179	SRX2396179
GSE90885	GSM2416993	in_vivo	Melanoma	B16	B16F10	antiCD40_ARE-del.het	0	Baseline	NA	unknown	0	NA	WT	primary	KO	C57BL/6 ARE-del +/-	antiCD40;	NA	subcutaneous	flank	SRX2396180	SRX2396180
GSE90885	GSM2416994	in_vivo	Melanoma	B16	B16F10	antiCD40_ARE-del.het	0	Baseline	NA	unknown	0	NA	WT	primary	KO	C57BL/6 ARE-del +/-	antiCD40;	NA	subcutaneous	flank	SRX2396181	SRX2396181
GSE90885	GSM2416995	in_vivo	Melanoma	B16	B16F10	antiCD40_ARE-del.het	1	unknown	antiPD1	NA	0	NA	WT	primary	KO	C57BL/6 ARE-del +/-	antiPD1; antiCD40;	NA	subcutaneous	flank	SRX2396182	SRX2396182
GSE90885	GSM2416996	in_vivo	Melanoma	B16	B16F10	antiCD40_ARE-del.het	1	unknown	antiPD1	NA	0	NA	WT	primary	KO	C57BL/6 ARE-del +/-	antiPD1; antiCD40;	NA	subcutaneous	flank	SRX2396183	SRX2396183
GSE90885	GSM2416997	in_vivo	Melanoma	B16	B16F10	antiCD40_ARE-del.het	1	unknown	antiPD1	NA	0	NA	WT	primary	KO	C57BL/6 ARE-del +/-	antiPD1; antiCD40;	NA	subcutaneous	flank	SRX2396184	SRX2396184
GSE90885	GSM2416998	in_vivo	Melanoma	B16	B16F10	antiCD40_ARE-del.het	1	unknown	antiPD1	NA	0	NA	WT	primary	KO	C57BL/6 ARE-del +/-	antiPD1; antiCD40;	NA	subcutaneous	flank	SRX2396185	SRX2396185
GSE93017	GSM2442590	in_vivo	Colorectal carcinoma	MC38	parental	day23	0	NA	NA	NA	1	NA	WT	primary	WT	C57BL/6N	no_treatment	day23	subcutaneous	flank	SRX2452230	SRX2452230
GSE93017	GSM2442591	in_vivo	Colorectal carcinoma	MC38	parental	day23	0	NA	NA	NA	1	NA	WT	primary	WT	C57BL/6N	no_treatment	day23	subcutaneous	flank	SRX2452231	SRX2452231
GSE93017	GSM2442592	in_vivo	Colorectal carcinoma	MC38	parental	day23	0	NA	NA	NA	1	NA	WT	primary	WT	C57BL/6N	no_treatment	day23	subcutaneous	flank	SRX2452232	SRX2452232
GSE93017	GSM2442593	in_vivo	Colorectal carcinoma	MC38	parental	day46	0	NA	NA	NA	1	NA	WT	primary	WT	C57BL/6N	no_treatment	day46	subcutaneous	flank	SRX2452233	SRX2452233
GSE93017	GSM2442594	in_vivo	Colorectal carcinoma	MC38	parental	day46	0	NA	NA	NA	1	NA	WT	primary	WT	C57BL/6N	no_treatment	day46	subcutaneous	flank	SRX2452234	SRX2452234
GSE93017	GSM2442595	in_vivo	Colorectal carcinoma	MC38	parental	day46	0	NA	NA	NA	1	NA	WT	primary	WT	C57BL/6N	no_treatment	day46	subcutaneous	flank	SRX2452235	SRX2452235
GSE93017	GSM2442596	in_vivo	Colorectal carcinoma	MC38	parental	day13	0	NA	NA	NA	0	NA	WT	primary	immunodeficient	C57BL/6N Rag1_KO	no_treatment	day13	subcutaneous	flank	SRX2452236	SRX2452236
GSE93017	GSM2442597	in_vivo	Colorectal carcinoma	MC38	parental	day13	0	NA	NA	NA	0	NA	WT	primary	immunodeficient	C57BL/6N Rag1_KO	no_treatment	day13	subcutaneous	flank	SRX2452237	SRX2452237
GSE93017	GSM2442598	in_vivo	Colorectal carcinoma	MC38	parental	day13	0	NA	NA	NA	0	NA	WT	primary	immunodeficient	C57BL/6N Rag1_KO	no_treatment	day13	subcutaneous	flank	SRX2452238	SRX2452238
GSE93017	GSM2442599	in_vivo	Colorectal carcinoma	MC38	parental	day23	0	NA	NA	NA	0	NA	WT	primary	immunodeficient	C57BL/6N Rag1_KO	no_treatment	day23	subcutaneous	flank	SRX2452239	SRX2452239
GSE93017	GSM2442600	in_vivo	Colorectal carcinoma	MC38	parental	day23	0	NA	NA	NA	0	NA	WT	primary	immunodeficient	C57BL/6N Rag1_KO	no_treatment	day23	subcutaneous	flank	SRX2452240	SRX2452240
GSE93017	GSM2442601	in_vivo	Colorectal carcinoma	MC38	parental	day23	0	NA	NA	NA	0	NA	WT	primary	immunodeficient	C57BL/6N Rag1_KO	no_treatment	day23	subcutaneous	flank	SRX2452241	SRX2452241
GSE93017	GSM2442602	in_vivo	Colorectal carcinoma	MC38	parental	NA	1	R	antiPDL1	NA	0	NA	WT	primary	WT	C57BL/6N	antiPDL1	NA	subcutaneous	flank	SRX2452242	SRX2452242
GSE93017	GSM2442603	in_vivo	Colorectal carcinoma	MC38	parental	NA	1	R	antiPDL1	NA	0	NA	WT	primary	WT	C57BL/6N	antiPDL1	NA	subcutaneous	flank	SRX2452243	SRX2452243
GSE93017	GSM2442604	in_vivo	Colorectal carcinoma	MC38	parental	NA	1	R	antiPDL1	NA	0	NA	WT	primary	WT	C57BL/6N	antiPDL1	NA	subcutaneous	flank	SRX2452244	SRX2452244
GSE93017	GSM2442605	in_vivo	Colorectal carcinoma	MC38	parental	NA	0	Baseline	NA	R	1	NA	WT	primary	WT	C57BL/6N	isotype	NA	subcutaneous	flank	SRX2452245	SRX2452245
GSE93017	GSM2442606	in_vivo	Colorectal carcinoma	MC38	parental	NA	0	Baseline	NA	R	1	NA	WT	primary	WT	C57BL/6N	isotype	NA	subcutaneous	flank	SRX2452246	SRX2452246
GSE93017	GSM2442607	in_vivo	Colorectal carcinoma	MC38	parental	NA	0	Baseline	NA	R	1	NA	WT	primary	WT	C57BL/6N	isotype	NA	subcutaneous	flank	SRX2452247	SRX2452247
GSE98672	GSM2609283	in_vivo	Lung carcinoma	LLC	parental	NA	0	NA	NA	NA	1	NA	WT	primary	WT	C57BL/6	no_treatment	NA	subcutaneous	back	SRX2790943	SRX2790943
GSE98672	GSM2609284	in_vivo	Lung carcinoma	LLC	parental	NA	0	NA	NA	NA	1	NA	WT	primary	WT	C57BL/6	no_treatment	NA	subcutaneous	back	SRX2790944	SRX2790944
RU31562203	RU_moc1e1_1	in_vivo	Head and neck squamous cell carcinoma	MOC1	MOC1e1	NA	0	NA	NA	NA	1	NA	WT	primary	WT	C57BL/6	no_treatment	NA	subcutaneous	flank	NA	moc1e1_1
RU31562203	RU_moc1e1_2	in_vivo	Head and neck squamous cell carcinoma	MOC1	MOC1e1	NA	0	NA	NA	NA	1	NA	WT	primary	WT	C57BL/6	no_treatment	NA	subcutaneous	flank	NA	moc1e1_2
RU31562203	RU_moc1e1_3	in_vivo	Head and neck squamous cell carcinoma	MOC1	MOC1e1	NA	0	NA	NA	NA	1	NA	WT	primary	WT	C57BL/6	no_treatment	NA	subcutaneous	flank	NA	moc1e1_3
RU31562203	RU_moc1e2_1	in_vivo	Head and neck squamous cell carcinoma	MOC1	MOC1e2	NA	0	NA	NA	NA	1	NA	WT	primary	WT	C57BL/6	no_treatment	NA	subcutaneous	flank	NA	moc1e2_1
RU31562203	RU_moc1e2_2	in_vivo	Head and neck squamous cell carcinoma	MOC1	MOC1e2	NA	0	NA	NA	NA	1	NA	WT	primary	WT	C57BL/6	no_treatment	NA	subcutaneous	flank	NA	moc1e2_2
RU31562203	RU_moc1e2_3	in_vivo	Head and neck squamous cell carcinoma	MOC1	MOC1e2	NA	0	NA	NA	NA	1	NA	WT	primary	WT	C57BL/6	no_treatment	NA	subcutaneous	flank	NA	moc1e2_3
RU31562203	RU_moc1_3	in_vivo	Head and neck squamous cell carcinoma	MOC1	parental	NA	0	NA	NA	NA	1	NA	WT	primary	WT	C57BL/6	no_treatment	NA	subcutaneous	flank	NA	moc1_3
RU31562203	RU_moc1_4	in_vivo	Head and neck squamous cell carcinoma	MOC1	parental	NA	0	NA	NA	NA	1	NA	WT	primary	WT	C57BL/6	no_treatment	NA	subcutaneous	flank	NA	moc1_4
RU31562203	RU_moc1_5	in_vivo	Head and neck squamous cell carcinoma	MOC1	parental	NA	0	NA	NA	NA	1	NA	WT	primary	WT	C57BL/6	no_treatment	NA	subcutaneous	flank	NA	moc1_5
RU31562203	RU_MOC2_in_vivo_d10_m5_L	in_vivo	Head and neck squamous cell carcinoma	MOC2	parental	NA	0	NA	NA	NA	1	NA	WT	primary	WT	C57BL/6	no_treatment	day10	subcutaneous	flank	NA	Ravi_MOC2_invivo_d10_m5_L
RU31562203	RU_MOC2_in_vivo_d10_m5_R	in_vivo	Head and neck squamous cell carcinoma	MOC2	parental	NA	0	NA	NA	NA	1	NA	WT	primary	WT	C57BL/6	no_treatment	day10	subcutaneous	flank	NA	Ravi_MOC2_invivo_d10_m5_R
RU31562203	RU_MOC2_in_vivo_d10m1R_2	in_vivo	Head and neck squamous cell carcinoma	MOC2	parental	NA	0	NA	NA	NA	1	NA	WT	primary	WT	C57BL/6	no_treatment	day10	subcutaneous	flank	NA	Ravi_MOC2_invivo_d10m1R_2
RU31562203	RU_MOC2_in_vivo_d14_m2_L	in_vivo	Head and neck squamous cell carcinoma	MOC2	parental	NA	0	NA	NA	NA	1	NA	WT	primary	WT	C57BL/6	no_treatment	day14	subcutaneous	flank	NA	Ravi_MOC2_invivo_d14_m2_L
RU31562203	RU_MOC2_in_vivo_d14_m4_L	in_vivo	Head and neck squamous cell carcinoma	MOC2	parental	NA	0	NA	NA	NA	1	NA	WT	primary	WT	C57BL/6	no_treatment	day14	subcutaneous	flank	NA	Ravi_MOC2_invivo_d14_m4_L
RU31562203	RU_MOC2_in_vivo_d14_m4_R	in_vivo	Head and neck squamous cell carcinoma	MOC2	parental	NA	0	NA	NA	NA	1	NA	WT	primary	WT	C57BL/6	no_treatment	day14	subcutaneous	flank	NA	Ravi_MOC2_invivo_d14_m4_R
RU31562203	RU_MOC22_in_vivo_C4_1	in_vivo	Head and neck squamous cell carcinoma	MOC22	parental	NA	0	Baseline	NA	R	1	NA	WT	primary	WT	C57BL/6	isotype	day17	subcutaneous	flank	NA	Ravi_MOC22_invivo_C4_1
RU31562203	RU_MOC22_in_vivo_C4_4	in_vivo	Head and neck squamous cell carcinoma	MOC22	parental	NA	0	Baseline	NA	R	1	NA	WT	primary	WT	C57BL/6	isotype	day17	subcutaneous	flank	NA	Ravi_MOC22_invivo_C4_4
RU31562203	RU_MOC22_in_vivo_C4_5	in_vivo	Head and neck squamous cell carcinoma	MOC22	parental	NA	0	Baseline	NA	R	1	NA	WT	primary	WT	C57BL/6	isotype	day17	subcutaneous	flank	NA	Ravi_MOC22_invivo_C4_5
RU31562203	RU_MOC22_in_vivo_P3_2	in_vivo	Head and neck squamous cell carcinoma	MOC22	parental	NA	1	R	antiPD1	NA	0	NA	WT	primary	WT	C57BL/6	antiPD1	day17	subcutaneous	flank	NA	Ravi_MOC22_invivo_P3_2
RU31562203	RU_MOC22_in_vivo_P3_3	in_vivo	Head and neck squamous cell carcinoma	MOC22	parental	NA	1	R	antiPD1	NA	0	NA	WT	primary	WT	C57BL/6	antiPD1	day17	subcutaneous	flank	NA	Ravi_MOC22_invivo_P3_3
RU31562203	RU_MOC22_in_vivo_P3_5	in_vivo	Head and neck squamous cell carcinoma	MOC22	parental	NA	1	R	antiPD1	NA	0	NA	WT	primary	WT	C57BL/6	antiPD1	day17	subcutaneous	flank	NA	Ravi_MOC22_invivo_P3_5
XW33589424	XW_Mouse10_USR17006878L_HM2KTBBXX	in_vivo	Mammary carcinoma	4T1	parental	NA	0	NA	NA	NA	1	NA	WT	primary	WT	BALB/c	no_treatment	NA	subcutaneous	flank	NA	Mouse10_USR17006878L_HM2KTBBXX
XW33589424	XW_Mouse11_USR17006879L_HM2KTBBXX	in_vivo	Mammary carcinoma	4T1	parental	NA	0	NA	NA	NA	1	NA	WT	primary	WT	BALB/c	no_treatment	NA	subcutaneous	flank	NA	Mouse11_USR17006879L_HM2KTBBXX
XW33589424	XW_Mouse12_USR17006880L_HM2KTBBXX	in_vivo	Mammary carcinoma	EMT6	parental	NA	0	NA	NA	NA	1	NA	WT	primary	WT	BALB/c	no_treatment	NA	subcutaneous	flank	NA	Mouse12_USR17006880L_HM2KTBBXX
XW33589424	XW_Mouse13_USR17006881L_HM2KTBBXX	in_vivo	Mammary carcinoma	EMT6	parental	NA	0	NA	NA	NA	1	NA	WT	primary	WT	BALB/c	no_treatment	NA	subcutaneous	flank	NA	Mouse13_USR17006881L_HM2KTBBXX
XW33589424	XW_Mouse14_USR17006882L_HM2KTBBXX	in_vivo	Mammary carcinoma	EMT6	parental	NA	0	NA	NA	NA	1	NA	WT	primary	WT	BALB/c	no_treatment	NA	subcutaneous	flank	NA	Mouse14_USR17006882L_HM2KTBBXX
XW33589424	XW_Mouse9_USR17006877L_HM2KTBBXX	in_vivo	Mammary carcinoma	4T1	parental	NA	0	NA	NA	NA	1	NA	WT	primary	WT	BALB/c	no_treatment	NA	subcutaneous	flank	NA	Mouse9_USR17006877L_HM2KTBBXX
GSE148947	GSM4486522	in_vivo	Hepatocellular carcinoma	BNL-MEA	parental	batch_p112	0	NA	NA	NA	1	NA	WT	primary	WT	BALB/c	vehicle	batch_p112	orthotopic	left liver lobe	SRX8142939	SRX8142939
GSE148947	GSM4486523	in_vivo	Hepatocellular carcinoma	BNL-MEA	parental	batch_p112	0	NA	NA	NA	1	NA	WT	primary	WT	BALB/c	vehicle	batch_p112	orthotopic	left liver lobe	SRX8142940	SRX8142940
GSE148947	GSM4486524	in_vivo	Hepatocellular carcinoma	BNL-MEA	parental	batch_p112	0	NA	NA	NA	1	NA	WT	primary	WT	BALB/c	vehicle	batch_p112	orthotopic	left liver lobe	SRX8142941	SRX8142941
GSE148947	GSM4486525	in_vivo	Hepatocellular carcinoma	BNL-MEA	parental	batch_p112	0	NA	NA	NA	1	NA	WT	primary	WT	BALB/c	vehicle	batch_p112	orthotopic	left liver lobe	SRX8142942	SRX8142942
GSE148947	GSM4486526	in_vivo	Hepatocellular carcinoma	BNL-MEA	parental	batch_p112	0	NA	NA	NA	0	NA	WT	primary	WT	BALB/c	regorafenib_5	batch_p112	orthotopic	left liver lobe	SRX8142943	SRX8142943
GSE148947	GSM4486527	in_vivo	Hepatocellular carcinoma	BNL-MEA	parental	batch_p112	0	NA	NA	NA	0	NA	WT	primary	WT	BALB/c	regorafenib_5	batch_p112	orthotopic	left liver lobe	SRX8142944	SRX8142944
GSE148947	GSM4486528	in_vivo	Hepatocellular carcinoma	BNL-MEA	parental	batch_p112	0	NA	NA	NA	0	NA	WT	primary	WT	BALB/c	regorafenib_5	batch_p112	orthotopic	left liver lobe	SRX8142945	SRX8142945
GSE148947	GSM4486529	in_vivo	Hepatocellular carcinoma	BNL-MEA	parental	batch_p112	0	NA	NA	NA	0	NA	WT	primary	WT	BALB/c	regorafenib_20	batch_p112	orthotopic	left liver lobe	SRX8142946	SRX8142946
GSE148947	GSM4486530	in_vivo	Hepatocellular carcinoma	BNL-MEA	parental	batch_p112	0	NA	NA	NA	0	NA	WT	primary	WT	BALB/c	regorafenib_20	batch_p112	orthotopic	left liver lobe	SRX8142947	SRX8142947
GSE148947	GSM4486531	in_vivo	Hepatocellular carcinoma	BNL-MEA	parental	batch_p112	0	NA	NA	NA	0	NA	WT	primary	WT	BALB/c	regorafenib_20	batch_p112	orthotopic	left liver lobe	SRX8142948	SRX8142948
GSE148947	GSM4486532	in_vivo	Hepatocellular carcinoma	BNL-MEA	parental	batch_p103	0	NA	NA	NA	1	NA	WT	primary	WT	BALB/c	vehicle	batch_p103	orthotopic	left liver lobe	SRX8142949	SRX8142949
GSE148947	GSM4486533	in_vivo	Hepatocellular carcinoma	BNL-MEA	parental	batch_p103	0	NA	NA	NA	1	NA	WT	primary	WT	BALB/c	vehicle	batch_p103	orthotopic	left liver lobe	SRX8142950	SRX8142950
GSE148947	GSM4486534	in_vivo	Hepatocellular carcinoma	BNL-MEA	parental	batch_p103	0	NA	NA	NA	1	NA	WT	primary	WT	BALB/c	vehicle	batch_p103	orthotopic	left liver lobe	SRX8142951	SRX8142951
GSE148947	GSM4486535	in_vivo	Hepatocellular carcinoma	BNL-MEA	parental	batch_p103	0	NA	NA	NA	1	NA	WT	primary	WT	BALB/c	vehicle	batch_p103	orthotopic	left liver lobe	SRX8142952	SRX8142952
GSE148947	GSM4486536	in_vivo	Hepatocellular carcinoma	BNL-MEA	parental	batch_p103	0	NA	NA	NA	0	NA	WT	primary	WT	BALB/c	regorafenib_5	batch_p103	orthotopic	left liver lobe	SRX8142953	SRX8142953
GSE148947	GSM4486537	in_vivo	Hepatocellular carcinoma	BNL-MEA	parental	batch_p103	0	NA	NA	NA	0	NA	WT	primary	WT	BALB/c	regorafenib_5	batch_p103	orthotopic	left liver lobe	SRX8142954	SRX8142954
GSE148947	GSM4486538	in_vivo	Hepatocellular carcinoma	BNL-MEA	parental	batch_p103	0	NA	NA	NA	0	NA	WT	primary	WT	BALB/c	regorafenib_5	batch_p103	orthotopic	left liver lobe	SRX8142955	SRX8142955
GSE148947	GSM4486539	in_vivo	Hepatocellular carcinoma	BNL-MEA	parental	batch_p103	0	NA	NA	NA	0	NA	WT	primary	WT	BALB/c	DC-101_800ug	batch_p103	orthotopic	left liver lobe	SRX8142956	SRX8142956
GSE148947	GSM4486540	in_vivo	Hepatocellular carcinoma	BNL-MEA	parental	batch_p103	0	NA	NA	NA	0	NA	WT	primary	WT	BALB/c	DC-101_800ug	batch_p103	orthotopic	left liver lobe	SRX8142957	SRX8142957
GSE148947	GSM4486541	in_vivo	Hepatocellular carcinoma	BNL-MEA	parental	batch_p103	0	NA	NA	NA	0	NA	WT	primary	WT	BALB/c	DC-101_800ug	batch_p103	orthotopic	left liver lobe	SRX8142958	SRX8142958
GSE148947	GSM4486542	in_vivo	Hepatocellular carcinoma	BNL-MEA	parental	NA	0	Baseline	NA	NR	1	NA	WT	primary	WT	BALB/c	vehicle	NA	orthotopic	left liver lobe	SRX8142959	SRX8142959
GSE148947	GSM4486543	in_vivo	Hepatocellular carcinoma	BNL-MEA	parental	NA	0	Baseline	NA	NR	1	NA	WT	primary	WT	BALB/c	vehicle	NA	orthotopic	left liver lobe	SRX8142960	SRX8142960
GSE148947	GSM4486544	in_vivo	Hepatocellular carcinoma	BNL-MEA	parental	NA	0	Baseline	NA	NR	1	NA	WT	primary	WT	BALB/c	vehicle	NA	orthotopic	left liver lobe	SRX8142961	SRX8142961
GSE148947	GSM4486545	in_vivo	Hepatocellular carcinoma	BNL-MEA	parental	regorafenib_5	0	Baseline	NA	R	0	NA	WT	primary	WT	BALB/c	regorafenib_5	NA	orthotopic	left liver lobe	SRX8142962	SRX8142962
GSE148947	GSM4486546	in_vivo	Hepatocellular carcinoma	BNL-MEA	parental	regorafenib_5	0	Baseline	NA	R	0	NA	WT	primary	WT	BALB/c	regorafenib_5	NA	orthotopic	left liver lobe	SRX8142963	SRX8142963
GSE148947	GSM4486547	in_vivo	Hepatocellular carcinoma	BNL-MEA	parental	regorafenib_5	0	Baseline	NA	R	0	NA	WT	primary	WT	BALB/c	regorafenib_5	NA	orthotopic	left liver lobe	SRX8142964	SRX8142964
GSE148947	GSM4486548	in_vivo	Hepatocellular carcinoma	BNL-MEA	parental	NA	1	NR	antiPD1	NA	0	NA	WT	primary	WT	BALB/c	antiPD1	NA	orthotopic	left liver lobe	SRX8142965	SRX8142965
GSE148947	GSM4486549	in_vivo	Hepatocellular carcinoma	BNL-MEA	parental	NA	1	NR	antiPD1	NA	0	NA	WT	primary	WT	BALB/c	antiPD1	NA	orthotopic	left liver lobe	SRX8142966	SRX8142966
GSE148947	GSM4486550	in_vivo	Hepatocellular carcinoma	BNL-MEA	parental	NA	1	NR	antiPD1	NA	0	NA	WT	primary	WT	BALB/c	antiPD1	NA	orthotopic	left liver lobe	SRX8142967	SRX8142967
GSE148947	GSM4486551	in_vivo	Hepatocellular carcinoma	BNL-MEA	parental	regorafenib_5	1	R	antiPD1	NA	0	NA	WT	primary	WT	BALB/c	antiPD1; regorafenib_5;	NA	orthotopic	left liver lobe	SRX8142968	SRX8142968
GSE148947	GSM4486552	in_vivo	Hepatocellular carcinoma	BNL-MEA	parental	regorafenib_5	1	R	antiPD1	NA	0	NA	WT	primary	WT	BALB/c	antiPD1; regorafenib_5;	NA	orthotopic	left liver lobe	SRX8142969	SRX8142969
GSE148947	GSM4486553	in_vivo	Hepatocellular carcinoma	BNL-MEA	parental	regorafenib_5	1	R	antiPD1	NA	0	NA	WT	primary	WT	BALB/c	antiPD1; regorafenib_5;	NA	orthotopic	left liver lobe	SRX8142970	SRX8142970
GSE159344	GSM4826931	in_vivo	Melanoma	D4M.3A.3	parental	NA	0	Baseline	NA	R; NR;	1	NA	WT	primary	WT	C57BL/6	isotype	NA	subcutaneous	flank	SRX9273251	SRX9273251
GSE159344	GSM4826932	in_vivo	Melanoma	D4M.3A.3	parental	NA	0	Baseline	NA	R; NR;	1	NA	WT	primary	WT	C57BL/6	isotype	NA	subcutaneous	flank	SRX9273252	SRX9273252
GSE159344	GSM4826933	in_vivo	Melanoma	D4M.3A.3	parental	NA	0	Baseline	NA	R; NR;	1	NA	WT	primary	WT	C57BL/6	isotype	NA	subcutaneous	flank	SRX9273253	SRX9273253
GSE159344	GSM4826934	in_vivo	Melanoma	D4M.3A.3	parental	NA	1	NR	antiPD1	NA	0	NA	WT	primary	WT	C57BL/6	antiPD1	NA	subcutaneous	flank	SRX9273254	SRX9273254
GSE159344	GSM4826935	in_vivo	Melanoma	D4M.3A.3	parental	NA	1	NR	antiPD1	NA	0	NA	WT	primary	WT	C57BL/6	antiPD1	NA	subcutaneous	flank	SRX9273255	SRX9273255
GSE159344	GSM4826936	in_vivo	Melanoma	D4M.3A.3	parental	NA	1	NR	antiPD1	NA	0	NA	WT	primary	WT	C57BL/6	antiPD1	NA	subcutaneous	flank	SRX9273256	SRX9273256
GSE159344	GSM4826937	in_vivo	Melanoma	D4M.3A.3	parental	aFP_imiquimod	1	R	antiPD1	NA	0	NA	WT	primary	WT	C57BL/6	antiPD1; aFP; imiquimod;	NA	subcutaneous	flank	SRX9273257	SRX9273257
GSE159344	GSM4826938	in_vivo	Melanoma	D4M.3A.3	parental	aFP_imiquimod	1	R	antiPD1	NA	0	NA	WT	primary	WT	C57BL/6	antiPD1; aFP; imiquimod;	NA	subcutaneous	flank	SRX9273258	SRX9273258
GSE159344	GSM4826939	in_vivo	Melanoma	D4M.3A.3	parental	aFP_imiquimod	1	R	antiPD1	NA	0	NA	WT	primary	WT	C57BL/6	antiPD1; aFP; imiquimod;	NA	subcutaneous	flank	SRX9273259	SRX9273259
GSE159344	GSM4826940	in_vivo	Melanoma	D3UV2	NA	NA	0	Baseline	NA	R	1	NA	WT	primary	WT	C57BL/6	isotype	NA	subcutaneous	flank	SRX9273260	SRX9273260
GSE159344	GSM4826941	in_vivo	Melanoma	D3UV2	NA	NA	0	Baseline	NA	R	1	NA	WT	primary	WT	C57BL/6	isotype	NA	subcutaneous	flank	SRX9273261	SRX9273261
GSE159344	GSM4826942	in_vivo	Melanoma	D3UV2	NA	NA	0	Baseline	NA	R	1	NA	WT	primary	WT	C57BL/6	isotype	NA	subcutaneous	flank	SRX9273262	SRX9273262
GSE159344	GSM4826943	in_vivo	Melanoma	D3UV2	NA	NA	1	R	antiPD1	NA	0	NA	WT	primary	WT	C57BL/6	antiPD1	NA	subcutaneous	flank	SRX9273263	SRX9273263
GSE159344	GSM4826944	in_vivo	Melanoma	D3UV2	NA	NA	1	R	antiPD1	NA	0	NA	WT	primary	WT	C57BL/6	antiPD1	NA	subcutaneous	flank	SRX9273264	SRX9273264
GSE159344	GSM4826945	in_vivo	Melanoma	D3UV2	NA	NA	1	R	antiPD1	NA	0	NA	WT	primary	WT	C57BL/6	antiPD1	NA	subcutaneous	flank	SRX9273265	SRX9273265
GSE155972	GSM4718334	in_vivo	Lung carcinoma	LLC	parental	Setdb1_KO	1	R	antiCTLA4&antiPD1	NA	0	sgSetdb1	Setdb1_KO	primary	WT	C57BL/6J	antiPD1; antiCTL4;	NA	subcutaneous	flank	SRX8918387	SRX8918387
GSE155972	GSM4718335	in_vivo	Lung carcinoma	LLC	parental	Setdb1_KO	1	R	antiCTLA4&antiPD1	NA	0	sgSetdb1	Setdb1_KO	primary	WT	C57BL/6J	antiPD1; antiCTL4;	NA	subcutaneous	flank	SRX8918388	SRX8918388
GSE155972	GSM4718336	in_vivo	Lung carcinoma	LLC	parental	Setdb1_KO	1	R	antiCTLA4&antiPD1	NA	0	sgSetdb1	Setdb1_KO	primary	WT	C57BL/6J	antiPD1; antiCTL4;	NA	subcutaneous	flank	SRX8918389	SRX8918389
GSE155972	GSM4718337	in_vivo	Lung carcinoma	LLC	parental	Setdb1_KO	1	R	antiCTLA4&antiPD1	NA	0	sgSetdb1	Setdb1_KO	primary	WT	C57BL/6J	antiPD1; antiCTL4;	NA	subcutaneous	flank	SRX8918390	SRX8918390
GSE155972	GSM4718338	in_vivo	Lung carcinoma	LLC	parental	Setdb1_KO	1	R	antiCTLA4&antiPD1	NA	0	sgSetdb1	Setdb1_KO	primary	WT	C57BL/6J	antiPD1; antiCTL4;	NA	subcutaneous	flank	SRX8918391	SRX8918391
GSE155972	GSM4718339	in_vivo	Lung carcinoma	LLC	parental	Setdb1_KO	1	R	antiCTLA4&antiPD1	NA	0	sgSetdb1	Setdb1_KO	primary	WT	C57BL/6J	antiPD1; antiCTL4;	NA	subcutaneous	flank	SRX8918392	SRX8918392
GSE155972	GSM4718340	in_vivo	Lung carcinoma	LLC	parental	Setdb1_KO	1	R	antiCTLA4&antiPD1	NA	0	sgSetdb1	Setdb1_KO	primary	WT	C57BL/6J	antiPD1; antiCTL4;	NA	subcutaneous	flank	SRX8918393	SRX8918393
GSE155972	GSM4718341	in_vivo	Lung carcinoma	LLC	parental	Setdb1_KO	0	Baseline	NA	R	0	sgSetdb1	Setdb1_KO	primary	WT	C57BL/6J	no_treatment	NA	subcutaneous	flank	SRX8918394	SRX8918394
GSE155972	GSM4718342	in_vivo	Lung carcinoma	LLC	parental	Setdb1_KO	0	Baseline	NA	R	0	sgSetdb1	Setdb1_KO	primary	WT	C57BL/6J	no_treatment	NA	subcutaneous	flank	SRX8918395	SRX8918395
GSE155972	GSM4718343	in_vivo	Lung carcinoma	LLC	parental	Setdb1_KO	0	Baseline	NA	R	0	sgSetdb1	Setdb1_KO	primary	WT	C57BL/6J	no_treatment	NA	subcutaneous	flank	SRX8918396	SRX8918396
GSE155972	GSM4718344	in_vivo	Lung carcinoma	LLC	parental	Setdb1_KO	0	Baseline	NA	R	0	sgSetdb1	Setdb1_KO	primary	WT	C57BL/6J	no_treatment	NA	subcutaneous	flank	SRX8918397	SRX8918397
GSE155972	GSM4718345	in_vivo	Lung carcinoma	LLC	parental	Setdb1_KO	0	Baseline	NA	R	0	sgSetdb1	Setdb1_KO	primary	WT	C57BL/6J	no_treatment	NA	subcutaneous	flank	SRX8918398	SRX8918398
GSE155972	GSM4718346	in_vivo	Lung carcinoma	LLC	parental	Setdb1_KO	0	Baseline	NA	R	0	sgSetdb1	Setdb1_KO	primary	WT	C57BL/6J	no_treatment	NA	subcutaneous	flank	SRX8918399	SRX8918399
GSE155972	GSM4718347	in_vivo	Lung carcinoma	LLC	parental	Setdb1_KO	0	Baseline	NA	R	0	sgSetdb1	Setdb1_KO	primary	WT	C57BL/6J	no_treatment	NA	subcutaneous	flank	SRX8918400	SRX8918400
GSE155972	GSM4718348	in_vivo	Lung carcinoma	LLC	parental	Setdb1_KO	0	Baseline	NA	R	0	sgSetdb1	Setdb1_KO	primary	WT	C57BL/6J	no_treatment	NA	subcutaneous	flank	SRX8918401	SRX8918401
GSE155972	GSM4718349	in_vivo	Lung carcinoma	LLC	parental	Setdb1_KO	0	Baseline	NA	R	0	sgSetdb1	Setdb1_KO	primary	WT	C57BL/6J	no_treatment	NA	subcutaneous	flank	SRX8918402	SRX8918402
GSE155972	GSM4718350	in_vivo	Lung carcinoma	LLC	parental	Setdb1_KO	0	Baseline	NA	R	0	sgSetdb1	Setdb1_KO	primary	WT	C57BL/6J	no_treatment	NA	subcutaneous	flank	SRX8918403	SRX8918403
GSE155972	GSM4718351	in_vivo	Lung carcinoma	LLC	parental	NA	1	NR	antiCTLA4&antiPD1	NA	0	sg_control	WT	primary	WT	C57BL/6J	antiPD1; antiCTL4;	NA	subcutaneous	flank	SRX8918404	SRX8918404
GSE155972	GSM4718352	in_vivo	Lung carcinoma	LLC	parental	NA	1	NR	antiCTLA4&antiPD1	NA	0	sg_control	WT	primary	WT	C57BL/6J	antiPD1; antiCTL4;	NA	subcutaneous	flank	SRX8918405	SRX8918405
GSE155972	GSM4718353	in_vivo	Lung carcinoma	LLC	parental	NA	1	NR	antiCTLA4&antiPD1	NA	0	sg_control	WT	primary	WT	C57BL/6J	antiPD1; antiCTL4;	NA	subcutaneous	flank	SRX8918406	SRX8918406
GSE155972	GSM4718354	in_vivo	Lung carcinoma	LLC	parental	NA	1	NR	antiCTLA4&antiPD1	NA	0	sg_control	WT	primary	WT	C57BL/6J	antiPD1; antiCTL4;	NA	subcutaneous	flank	SRX8918407	SRX8918407
GSE155972	GSM4718355	in_vivo	Lung carcinoma	LLC	parental	NA	1	NR	antiCTLA4&antiPD1	NA	0	sg_control	WT	primary	WT	C57BL/6J	antiPD1; antiCTL4;	NA	subcutaneous	flank	SRX8918408	SRX8918408
GSE155972	GSM4718356	in_vivo	Lung carcinoma	LLC	parental	NA	1	NR	antiCTLA4&antiPD1	NA	0	sg_control	WT	primary	WT	C57BL/6J	antiPD1; antiCTL4;	NA	subcutaneous	flank	SRX8918409	SRX8918409
GSE155972	GSM4718357	in_vivo	Lung carcinoma	LLC	parental	NA	0	Baseline	NA	NR	1	sg_control	WT	primary	WT	C57BL/6J	no_treatment	NA	subcutaneous	flank	SRX8918410	SRX8918410
GSE155972	GSM4718358	in_vivo	Lung carcinoma	LLC	parental	NA	0	Baseline	NA	NR	1	sg_control	WT	primary	WT	C57BL/6J	no_treatment	NA	subcutaneous	flank	SRX8918411	SRX8918411
GSE155972	GSM4718359	in_vivo	Lung carcinoma	LLC	parental	NA	0	Baseline	NA	NR	1	sg_control	WT	primary	WT	C57BL/6J	no_treatment	NA	subcutaneous	flank	SRX8918412	SRX8918412
GSE155972	GSM4718360	in_vivo	Lung carcinoma	LLC	parental	NA	0	Baseline	NA	NR	1	sg_control	WT	primary	WT	C57BL/6J	no_treatment	NA	subcutaneous	flank	SRX8918413	SRX8918413
GSE155972	GSM4718361	in_vivo	Lung carcinoma	LLC	parental	NA	0	Baseline	NA	NR	1	sg_control	WT	primary	WT	C57BL/6J	no_treatment	NA	subcutaneous	flank	SRX8918414	SRX8918414
GSE155972	GSM4718362	in_vivo	Lung carcinoma	LLC	parental	NA	0	Baseline	NA	NR	1	sg_control	WT	primary	WT	C57BL/6J	no_treatment	NA	subcutaneous	flank	SRX8918415	SRX8918415
GSE155972	GSM4718363	in_vivo	Lung carcinoma	LLC	parental	NA	0	Baseline	NA	NR	1	sg_control	WT	primary	WT	C57BL/6J	no_treatment	NA	subcutaneous	flank	SRX8918416	SRX8918416
GSE155972	GSM4718364	in_vivo	Lung carcinoma	LLC	parental	NA	0	Baseline	NA	NR	1	sg_control	WT	primary	WT	C57BL/6J	no_treatment	NA	subcutaneous	flank	SRX8918417	SRX8918417
GSE155972	GSM4718365	in_vivo	Lung carcinoma	LLC	parental	NA	0	Baseline	NA	NR	1	sg_control	WT	primary	WT	C57BL/6J	no_treatment	NA	subcutaneous	flank	SRX8918418	SRX8918418
GSE155972	GSM4718366	in_vivo	Lung carcinoma	LLC	parental	NA	0	Baseline	NA	NR	1	sg_control	WT	primary	WT	C57BL/6J	no_treatment	NA	subcutaneous	flank	SRX8918419	SRX8918419
GSE174053	GSM5285275	in_vivo	Mammary adenocarcinoma	E0771	parental	high.fat.diet	0	Baseline	NA	NR	1	NA	luciferase	primary	WT	C57BL/6J	isotype; high.fat.diet;	NA	orthotopic	mammary gland	SRX10815534	SRX10815534
GSE174053	GSM5285276	in_vivo	Mammary adenocarcinoma	E0771	parental	high.fat.diet	1	NR	antiPD1	NA	0	NA	luciferase	primary	WT	C57BL/6J	antiPD1; high.fat.diet;	NA	orthotopic	mammary gland	SRX10815535	SRX10815535
GSE174053	GSM5285277	in_vivo	Mammary adenocarcinoma	E0771	parental	high.fat.diet	1	NR	antiPD1	NA	0	NA	luciferase	primary	WT	C57BL/6J	antiPD1; high.fat.diet;	NA	orthotopic	mammary gland	SRX10815536	SRX10815536
GSE174053	GSM5285278	in_vivo	Mammary adenocarcinoma	E0771	parental	high.fat.diet	1	NR	antiPD1	NA	0	NA	luciferase	primary	WT	C57BL/6J	antiPD1; high.fat.diet;	NA	orthotopic	mammary gland	SRX10815537	SRX10815537
GSE174053	GSM5285279	in_vivo	Mammary adenocarcinoma	E0771	parental	high.fat.diet	0	Baseline	NA	NR	1	NA	luciferase	primary	WT	C57BL/6J	isotype; high.fat.diet;	NA	orthotopic	mammary gland	SRX10815538	SRX10815538
GSE174053	GSM5285280	in_vivo	Mammary adenocarcinoma	E0771	parental	high.fat.diet	0	Baseline	NA	NR	1	NA	luciferase	primary	WT	C57BL/6J	isotype; high.fat.diet;	NA	orthotopic	mammary gland	SRX10815539	SRX10815539
GSE174053	GSM5285281	in_vivo	Mammary adenocarcinoma	E0771	parental	high.fat.diet	1	NR	antiPD1	NA	0	NA	luciferase	primary	WT	C57BL/6J	antiPD1; high.fat.diet;	NA	orthotopic	mammary gland	SRX10815540	SRX10815540
GSE174053	GSM5285282	in_vivo	Mammary adenocarcinoma	E0771	parental	high.fat.diet	1	NR	antiPD1	NA	0	NA	luciferase	primary	WT	C57BL/6J	antiPD1; high.fat.diet;	NA	orthotopic	mammary gland	SRX10815541	SRX10815541
GSE174053	GSM5285283	in_vivo	Mammary adenocarcinoma	E0771	parental	high.fat.diet	0	Baseline	NA	NR	1	NA	luciferase	primary	WT	C57BL/6J	isotype; high.fat.diet;	NA	orthotopic	mammary gland	SRX10815542	SRX10815542
GSE174053	GSM5285284	in_vivo	Mammary adenocarcinoma	E0771	parental	high.fat.diet	0	Baseline	NA	NR	1	NA	luciferase	primary	WT	C57BL/6J	isotype; high.fat.diet;	NA	orthotopic	mammary gland	SRX10815543	SRX10815543
GSE174053	GSM5285285	in_vivo	Mammary adenocarcinoma	E0771	parental	high.fat.diet	0	Baseline	NA	NR	1	NA	luciferase	primary	WT	C57BL/6J	isotype; high.fat.diet;	NA	orthotopic	mammary gland	SRX10815544	SRX10815544
GSE174053	GSM5285286	in_vivo	Mammary adenocarcinoma	E0771	parental	high.fat.diet	1	NR	antiPD1	NA	0	NA	luciferase	primary	WT	C57BL/6J	antiPD1; high.fat.diet;	NA	orthotopic	mammary gland	SRX10815545	SRX10815545
GSE174053	GSM5285287	in_vivo	Mammary adenocarcinoma	E0771	parental	high.fat.diet	1	NR	antiPD1	NA	0	NA	luciferase	primary	WT	C57BL/6J	antiPD1; high.fat.diet;	NA	orthotopic	mammary gland	SRX10815546	SRX10815546
GSE174053	GSM5285288	in_vivo	Mammary adenocarcinoma	E0771	parental	high.fat.diet	1	NR	antiPD1	NA	0	NA	luciferase	primary	WT	C57BL/6J	antiPD1; high.fat.diet;	NA	orthotopic	mammary gland	SRX10815547	SRX10815547
GSE174053	GSM5285289	in_vivo	Mammary adenocarcinoma	E0771	parental	high.fat.diet	0	Baseline	NA	NR	1	NA	luciferase	primary	WT	C57BL/6J	isotype; high.fat.diet;	NA	orthotopic	mammary gland	SRX10815548	SRX10815548
GSE174053	GSM5285290	in_vivo	Mammary adenocarcinoma	E0771	parental	high.fat.diet	0	Baseline	NA	NR	1	NA	luciferase	primary	WT	C57BL/6J	isotype; high.fat.diet;	NA	orthotopic	mammary gland	SRX10815549	SRX10815549
GSE146834	GSM4407682	in_vivo	Pancreatic ductal adenocarcinoma	6419c5	parental	NA	0	Baseline	NA	NR	1	NA	WT	primary	WT	C57BL/6	control	NA	subcutaneous	unknown	SRX7898129	SRX7898129
GSE146834	GSM4407683	in_vivo	Pancreatic ductal adenocarcinoma	6419c5	parental	NA	0	Baseline	NA	NR	1	NA	WT	primary	WT	C57BL/6	control	NA	subcutaneous	unknown	SRX7898130	SRX7898130
GSE146834	GSM4407684	in_vivo	Pancreatic ductal adenocarcinoma	6419c5	parental	NA	0	Baseline	NA	NR	1	NA	WT	primary	WT	C57BL/6	control	NA	subcutaneous	unknown	SRX7898131	SRX7898131
GSE146834	GSM4407685	in_vivo	Pancreatic ductal adenocarcinoma	6419c5	parental	NA	0	Baseline	NA	NR	1	NA	WT	primary	WT	C57BL/6	control	NA	subcutaneous	unknown	SRX7898132	SRX7898132
GSE146834	GSM4407686	in_vivo	Pancreatic ductal adenocarcinoma	6419c5	parental	gemcitabine_abraxane_CD40agonist	1	NR	antiCTLA4&antiPD1	NA	0	NA	WT	primary	WT	C57BL/6	antiPD1; antiCTLA4; gemcitabine; abraxane; CD40agonist;	NA	subcutaneous	unknown	SRX7898133	SRX7898133
GSE146834	GSM4407687	in_vivo	Pancreatic ductal adenocarcinoma	6419c5	parental	gemcitabine_abraxane_CD40agonist	1	NR	antiCTLA4&antiPD1	NA	0	NA	WT	primary	WT	C57BL/6	antiPD1; antiCTLA4; gemcitabine; abraxane; CD40agonist;	NA	subcutaneous	unknown	SRX7898134	SRX7898134
GSE148856	GSM4484084	in_vivo	Sarcoma	402230	parental	NA	0	Baseline	NA	NR	1	NA	WT	primary	WT	129/SvJae	isotype	NA	orthotopic	gastrocnemius	SRX8132360	SRX8132360
GSE148856	GSM4484085	in_vivo	Sarcoma	402230	parental	NA	0	Baseline	NA	NR	1	NA	WT	primary	WT	129/SvJae	isotype	NA	orthotopic	gastrocnemius	SRX8132361	SRX8132361
GSE148856	GSM4484086	in_vivo	Sarcoma	402230	parental	NA	0	Baseline	NA	NR	1	NA	WT	primary	WT	129/SvJae	isotype	NA	orthotopic	gastrocnemius	SRX8132362	SRX8132362
GSE148856	GSM4484087	in_vivo	Sarcoma	402230	parental	NA	0	Baseline	NA	NR	1	NA	WT	primary	WT	129/SvJae	isotype	NA	orthotopic	gastrocnemius	SRX8132363	SRX8132363
GSE148856	GSM4484088	in_vivo	Sarcoma	402230	parental	NA	1	NR	antiPD1	NA	0	NA	WT	primary	WT	129/SvJae	antiPD1	NA	orthotopic	gastrocnemius	SRX8132364	SRX8132364
GSE148856	GSM4484089	in_vivo	Sarcoma	402230	parental	NA	1	NR	antiPD1	NA	0	NA	WT	primary	WT	129/SvJae	antiPD1	NA	orthotopic	gastrocnemius	SRX8132365	SRX8132365
GSE148856	GSM4484090	in_vivo	Sarcoma	402230	parental	NA	1	NR	antiPD1	NA	0	NA	WT	primary	WT	129/SvJae	antiPD1	NA	orthotopic	gastrocnemius	SRX8132366	SRX8132366
GSE148856	GSM4484091	in_vivo	Sarcoma	402230	parental	NA	1	NR	antiPD1	NA	0	NA	WT	primary	WT	129/SvJae	antiPD1	NA	orthotopic	gastrocnemius	SRX8132367	SRX8132367
GSE148856	GSM4484092	in_vivo	Sarcoma	402230	parental	radiation	0	Baseline	NA	R	1	NA	WT	primary	WT	129/SvJae	isotype; radiation;	NA	orthotopic	gastrocnemius	SRX8132368	SRX8132368
GSE148856	GSM4484093	in_vivo	Sarcoma	402230	parental	radiation	0	Baseline	NA	R	1	NA	WT	primary	WT	129/SvJae	isotype; radiation;	NA	orthotopic	gastrocnemius	SRX8132369	SRX8132369
GSE148856	GSM4484094	in_vivo	Sarcoma	402230	parental	radiation	0	Baseline	NA	R	1	NA	WT	primary	WT	129/SvJae	isotype; radiation;	NA	orthotopic	gastrocnemius	SRX8132370	SRX8132370
GSE148856	GSM4484095	in_vivo	Sarcoma	402230	parental	radiation	0	Baseline	NA	R	1	NA	WT	primary	WT	129/SvJae	isotype; radiation;	NA	orthotopic	gastrocnemius	SRX8132371	SRX8132371
GSE148856	GSM4484096	in_vivo	Sarcoma	402230	parental	radiation	1	R	antiPD1	NA	0	NA	WT	primary	WT	129/SvJae	antiPD1; radiation;	NA	orthotopic	gastrocnemius	SRX8132372	SRX8132372
GSE148856	GSM4484097	in_vivo	Sarcoma	402230	parental	radiation	1	R	antiPD1	NA	0	NA	WT	primary	WT	129/SvJae	antiPD1; radiation;	NA	orthotopic	gastrocnemius	SRX8132373	SRX8132373
GSE148856	GSM4484098	in_vivo	Sarcoma	402230	parental	radiation	1	R	antiPD1	NA	0	NA	WT	primary	WT	129/SvJae	antiPD1; radiation;	NA	orthotopic	gastrocnemius	SRX8132374	SRX8132374
GSE148856	GSM4484099	in_vivo	Sarcoma	402230	parental	radiation	1	R	antiPD1	NA	0	NA	WT	primary	WT	129/SvJae	antiPD1; radiation;	NA	orthotopic	gastrocnemius	SRX8132375	SRX8132375
GSE146027	GSM4363082	in_vivo	Gastric adenocarcinoma	YTN2	parental	day7	0	Baseline	NA	R	1	NA	WT	primary	WT	C57BL/6N	no_treatment	day7	subcutaneous	flank	SRX7813680	SRX7813680
GSE146027	GSM4363083	in_vivo	Gastric adenocarcinoma	YTN2	parental	day7	0	Baseline	NA	R	1	NA	WT	primary	WT	C57BL/6N	no_treatment	day7	subcutaneous	flank	SRX7813681	SRX7813681
GSE146027	GSM4363084	in_vivo	Gastric adenocarcinoma	YTN2	parental	day7	0	Baseline	NA	R	1	NA	WT	primary	WT	C57BL/6N	no_treatment	day7	subcutaneous	flank	SRX7813682	SRX7813682
GSE146027	GSM4363085	in_vivo	Gastric adenocarcinoma	YTN2	parental	day7	0	Baseline	NA	R	1	NA	WT	primary	WT	C57BL/6N	no_treatment	day7	subcutaneous	flank	SRX7813683	SRX7813683
GSE146027	GSM4363086	in_vivo	Gastric adenocarcinoma	YTN2	parental	day7	0	Baseline	NA	R	1	NA	WT	primary	WT	C57BL/6N	no_treatment	day7	subcutaneous	flank	SRX7813684	SRX7813684
GSE146027	GSM4363087	in_vivo	Gastric adenocarcinoma	YTN16	parental	day7	0	Baseline	NA	R	1	NA	WT	primary	WT	C57BL/6N	no_treatment	day7	subcutaneous	flank	SRX7813685	SRX7813685
GSE146027	GSM4363088	in_vivo	Gastric adenocarcinoma	YTN16	parental	day7	0	Baseline	NA	R	1	NA	WT	primary	WT	C57BL/6N	no_treatment	day7	subcutaneous	flank	SRX7813686	SRX7813686
GSE146027	GSM4363090	in_vivo	Gastric adenocarcinoma	YTN16	parental	day7	0	Baseline	NA	R	1	NA	WT	primary	WT	C57BL/6N	no_treatment	day7	subcutaneous	flank	SRX7813688	SRX7813688
GSE146027	GSM4363091	in_vivo	Gastric adenocarcinoma	YTN16	parental	day7	0	Baseline	NA	R	1	NA	WT	primary	WT	C57BL/6N	no_treatment	day7	subcutaneous	flank	SRX7813689	SRX7813689
GSE146027	GSM4363092	in_vivo	Gastric adenocarcinoma	YTN2	parental	day14	0	Baseline	NA	R	1	NA	WT	primary	WT	C57BL/6N	no_treatment	day14	subcutaneous	flank	SRX7813690	SRX7813690
GSE146027	GSM4363093	in_vivo	Gastric adenocarcinoma	YTN2	parental	day14	0	Baseline	NA	R	1	NA	WT	primary	WT	C57BL/6N	no_treatment	day14	subcutaneous	flank	SRX7813691	SRX7813691
GSE146027	GSM4363094	in_vivo	Gastric adenocarcinoma	YTN2	parental	day14	0	Baseline	NA	R	1	NA	WT	primary	WT	C57BL/6N	no_treatment	day14	subcutaneous	flank	SRX7813692	SRX7813692
GSE146027	GSM4363095	in_vivo	Gastric adenocarcinoma	YTN2	parental	day14	0	Baseline	NA	R	1	NA	WT	primary	WT	C57BL/6N	no_treatment	day14	subcutaneous	flank	SRX7813693	SRX7813693
GSE146027	GSM4363096	in_vivo	Gastric adenocarcinoma	YTN2	parental	day14	0	Baseline	NA	R	1	NA	WT	primary	WT	C57BL/6N	no_treatment	day14	subcutaneous	flank	SRX7813694	SRX7813694
GSE146027	GSM4363097	in_vivo	Gastric adenocarcinoma	YTN16	parental	day14	0	Baseline	NA	R	1	NA	WT	primary	WT	C57BL/6N	no_treatment	day14	subcutaneous	flank	SRX7813695	SRX7813695
GSE146027	GSM4363098	in_vivo	Gastric adenocarcinoma	YTN16	parental	day14	0	Baseline	NA	R	1	NA	WT	primary	WT	C57BL/6N	no_treatment	day14	subcutaneous	flank	SRX7813696	SRX7813696
GSE146027	GSM4363099	in_vivo	Gastric adenocarcinoma	YTN16	parental	day14	0	Baseline	NA	R	1	NA	WT	primary	WT	C57BL/6N	no_treatment	day14	subcutaneous	flank	SRX7813697	SRX7813697
GSE146027	GSM4363101	in_vivo	Gastric adenocarcinoma	YTN16	parental	day14	0	Baseline	NA	R	1	NA	WT	primary	WT	C57BL/6N	no_treatment	day14	subcutaneous	flank	SRX7813699	SRX7813699
GSE146027	GSM4363102	in_vivo	Gastric adenocarcinoma	YTN2	parental	day21	0	Baseline	NA	R	1	NA	WT	primary	WT	C57BL/6N	no_treatment	day21	subcutaneous	flank	SRX7813700	SRX7813700
GSE146027	GSM4363103	in_vivo	Gastric adenocarcinoma	YTN2	parental	day21	0	Baseline	NA	R	1	NA	WT	primary	WT	C57BL/6N	no_treatment	day21	subcutaneous	flank	SRX7813701	SRX7813701
GSE146027	GSM4363104	in_vivo	Gastric adenocarcinoma	YTN2	parental	day21	0	Baseline	NA	R	1	NA	WT	primary	WT	C57BL/6N	no_treatment	day21	subcutaneous	flank	SRX7813702	SRX7813702
GSE146027	GSM4363105	in_vivo	Gastric adenocarcinoma	YTN2	parental	day21	0	Baseline	NA	R	1	NA	WT	primary	WT	C57BL/6N	no_treatment	day21	subcutaneous	flank	SRX7813703	SRX7813703
GSE146027	GSM4363106	in_vivo	Gastric adenocarcinoma	YTN2	parental	day21	0	Baseline	NA	R	1	NA	WT	primary	WT	C57BL/6N	no_treatment	day21	subcutaneous	flank	SRX7813704	SRX7813704
GSE146027	GSM4363107	in_vivo	Gastric adenocarcinoma	YTN16	parental	day21	0	Baseline	NA	R	1	NA	WT	primary	WT	C57BL/6N	no_treatment	day21	subcutaneous	flank	SRX7813705	SRX7813705
GSE146027	GSM4363108	in_vivo	Gastric adenocarcinoma	YTN16	parental	day21	0	Baseline	NA	R	1	NA	WT	primary	WT	C57BL/6N	no_treatment	day21	subcutaneous	flank	SRX7813706	SRX7813706
GSE146027	GSM4363109	in_vivo	Gastric adenocarcinoma	YTN16	parental	day21	0	Baseline	NA	R	1	NA	WT	primary	WT	C57BL/6N	no_treatment	day21	subcutaneous	flank	SRX7813707	SRX7813707
GSE146027	GSM4363110	in_vivo	Gastric adenocarcinoma	YTN16	parental	day21	0	Baseline	NA	R	1	NA	WT	primary	WT	C57BL/6N	no_treatment	day21	subcutaneous	flank	SRX7813708	SRX7813708
GSE146027	GSM4363111	in_vivo	Gastric adenocarcinoma	YTN16	parental	day21	0	Baseline	NA	R	1	NA	WT	primary	WT	C57BL/6N	no_treatment	day21	subcutaneous	flank	SRX7813709	SRX7813709
GSE146027	GSM4363112	in_vivo	Gastric adenocarcinoma	YTN16	parental	day10	0	Baseline	NA	NR	1	NA	WT	primary	WT	C57BL/6N	no_treatment	day10	subcutaneous	flank	SRX7813710	SRX7813710
GSE146027	GSM4363113	in_vivo	Gastric adenocarcinoma	YTN16	parental	day10	0	Baseline	NA	NR	1	NA	WT	primary	WT	C57BL/6N	no_treatment	day10	subcutaneous	flank	SRX7813711	SRX7813711
GSE146027	GSM4363114	in_vivo	Gastric adenocarcinoma	YTN16	parental	day10	0	Baseline	NA	NR	1	NA	WT	primary	WT	C57BL/6N	no_treatment	day10	subcutaneous	flank	SRX7813712	SRX7813712
GSE146027	GSM4363115	in_vivo	Gastric adenocarcinoma	YTN16	parental	day10	0	Baseline	NA	NR	1	NA	WT	primary	WT	C57BL/6N	no_treatment	day10	subcutaneous	flank	SRX7813713	SRX7813713
GSE146027	GSM4363116	in_vivo	Gastric adenocarcinoma	YTN16	parental	anti_IL17_day10	0	Baseline	NA	R	0	NA	WT	primary	WT	C57BL/6N	anti_IL17	day10	subcutaneous	flank	SRX7813714	SRX7813714
GSE146027	GSM4363117	in_vivo	Gastric adenocarcinoma	YTN16	parental	anti_IL17_day10	0	Baseline	NA	R	0	NA	WT	primary	WT	C57BL/6N	anti_IL17	day10	subcutaneous	flank	SRX7813715	SRX7813715
GSE146027	GSM4363118	in_vivo	Gastric adenocarcinoma	YTN16	parental	anti_IL17_day10	0	Baseline	NA	R	0	NA	WT	primary	WT	C57BL/6N	anti_IL17	day10	subcutaneous	flank	SRX7813716	SRX7813716
GSE146027	GSM4363119	in_vivo	Gastric adenocarcinoma	YTN16	parental	anti_IL17_day10	0	Baseline	NA	R	0	NA	WT	primary	WT	C57BL/6N	anti_IL17	day10	subcutaneous	flank	SRX7813717	SRX7813717
GSE146027	GSM4363120	in_vivo	Gastric adenocarcinoma	YTN16	parental	day10	1	NR	antiPD1	NA	0	NA	WT	primary	WT	C57BL/6N	antiPD1	day10	subcutaneous	flank	SRX7813718	SRX7813718
GSE146027	GSM4363121	in_vivo	Gastric adenocarcinoma	YTN16	parental	day10	1	NR	antiPD1	NA	0	NA	WT	primary	WT	C57BL/6N	antiPD1	day10	subcutaneous	flank	SRX7813719	SRX7813719
GSE146027	GSM4363122	in_vivo	Gastric adenocarcinoma	YTN16	parental	day10	1	NR	antiPD1	NA	0	NA	WT	primary	WT	C57BL/6N	antiPD1	day10	subcutaneous	flank	SRX7813720	SRX7813720
GSE146027	GSM4363123	in_vivo	Gastric adenocarcinoma	YTN16	parental	day10	1	NR	antiPD1	NA	0	NA	WT	primary	WT	C57BL/6N	antiPD1	day10	subcutaneous	flank	SRX7813721	SRX7813721
GSE146027	GSM4363124	in_vivo	Gastric adenocarcinoma	YTN16	parental	anti_IL17_day10	1	R	antiPD1	NA	0	NA	WT	primary	WT	C57BL/6N	antiPD1; antiIL17	day10	subcutaneous	flank	SRX7813722	SRX7813722
GSE146027	GSM4363125	in_vivo	Gastric adenocarcinoma	YTN16	parental	anti_IL17_day10	1	R	antiPD1	NA	0	NA	WT	primary	WT	C57BL/6N	antiPD1; antiIL17	day10	subcutaneous	flank	SRX7813723	SRX7813723
GSE146027	GSM4363126	in_vivo	Gastric adenocarcinoma	YTN16	parental	anti_IL17_day10	1	R	antiPD1	NA	0	NA	WT	primary	WT	C57BL/6N	antiPD1; antiIL17	day10	subcutaneous	flank	SRX7813724	SRX7813724
GSE146027	GSM4363127	in_vivo	Gastric adenocarcinoma	YTN16	parental	anti_IL17_day10	1	R	antiPD1	NA	0	NA	WT	primary	WT	C57BL/6N	antiPD1; antiIL17	day10	subcutaneous	flank	SRX7813725	SRX7813725
GSE146027	GSM4363128	in_vivo	Gastric adenocarcinoma	YTN16	parental	day7	1	R	antiCTLA4	NA	0	NA	WT	primary	WT	C57BL/6N	antiCTLA4	day7	subcutaneous	flank	SRX7813726	SRX7813726
GSE146027	GSM4363129	in_vivo	Gastric adenocarcinoma	YTN16	parental	day7	1	R	antiCTLA4	NA	0	NA	WT	primary	WT	C57BL/6N	antiCTLA4	day7	subcutaneous	flank	SRX7813727	SRX7813727
GSE146027	GSM4363130	in_vivo	Gastric adenocarcinoma	YTN16	parental	day7	1	R	antiCTLA4	NA	0	NA	WT	primary	WT	C57BL/6N	antiCTLA4	day7	subcutaneous	flank	SRX7813728	SRX7813728
GSE146027	GSM4363131	in_vivo	Gastric adenocarcinoma	YTN16	parental	day7	1	R	antiCTLA4	NA	0	NA	WT	primary	WT	C57BL/6N	antiCTLA4	day7	subcutaneous	flank	SRX7813729	SRX7813729
GSE146027	GSM4363132	in_vivo	Gastric adenocarcinoma	YTN16	parental	day7	1	R	antiCTLA4	NA	0	NA	WT	primary	WT	C57BL/6N	antiCTLA4	day7	subcutaneous	flank	SRX7813730	SRX7813730
GSE146027	GSM4363133	in_vivo	Gastric adenocarcinoma	YTN16	parental	day14	1	R	antiCTLA4	NA	0	NA	WT	primary	WT	C57BL/6N	antiCTLA4	day14	subcutaneous	flank	SRX7813731	SRX7813731
GSE146027	GSM4363134	in_vivo	Gastric adenocarcinoma	YTN16	parental	day14	1	R	antiCTLA4	NA	0	NA	WT	primary	WT	C57BL/6N	antiCTLA4	day14	subcutaneous	flank	SRX7813732	SRX7813732
GSE146027	GSM4363135	in_vivo	Gastric adenocarcinoma	YTN16	parental	day14	1	R	antiCTLA4	NA	0	NA	WT	primary	WT	C57BL/6N	antiCTLA4	day14	subcutaneous	flank	SRX7813733	SRX7813733
GSE146027	GSM4363136	in_vivo	Gastric adenocarcinoma	YTN16	parental	day14	1	R	antiCTLA4	NA	0	NA	WT	primary	WT	C57BL/6N	antiCTLA4	day14	subcutaneous	flank	SRX7813734	SRX7813734
GSE146027	GSM4363137	in_vivo	Gastric adenocarcinoma	YTN16	parental	day14	1	R	antiCTLA4	NA	0	NA	WT	primary	WT	C57BL/6N	antiCTLA4	day14	subcutaneous	flank	SRX7813735	SRX7813735
GSE146027	GSM4363138	in_vivo	Gastric adenocarcinoma	YTN16	parental	day21	1	R	antiCTLA4	NA	0	NA	WT	primary	WT	C57BL/6N	antiCTLA4	day21	subcutaneous	flank	SRX7813736	SRX7813736
GSE146027	GSM4363139	in_vivo	Gastric adenocarcinoma	YTN16	parental	day21	1	R	antiCTLA4	NA	0	NA	WT	primary	WT	C57BL/6N	antiCTLA4	day21	subcutaneous	flank	SRX7813737	SRX7813737
GSE146027	GSM4363140	in_vivo	Gastric adenocarcinoma	YTN16	parental	day21	1	R	antiCTLA4	NA	0	NA	WT	primary	WT	C57BL/6N	antiCTLA4	day21	subcutaneous	flank	SRX7813738	SRX7813738
GSE146027	GSM4363141	in_vivo	Gastric adenocarcinoma	YTN16	parental	day21	1	R	antiCTLA4	NA	0	NA	WT	primary	WT	C57BL/6N	antiCTLA4	day21	subcutaneous	flank	SRX7813739	SRX7813739
GSE146027	GSM4363142	in_vivo	Gastric adenocarcinoma	YTN16	parental	day21	1	R	antiCTLA4	NA	0	NA	WT	primary	WT	C57BL/6N	antiCTLA4	day21	subcutaneous	flank	SRX7813740	SRX7813740
GSE150401	GSM4548475	in_vivo	Melanoma	B16	B16R2L	NA	0	Baseline	NA	NR	1	sh_control	WT	primary	WT	C57BL/6	isotype	NA	subcutaneous	unknown	SRX8330930	SRX8330930
GSE150401	GSM4548476	in_vivo	Melanoma	B16	B16R2L	NA	0	Baseline	NA	NR	1	sh_control	WT	primary	WT	C57BL/6	isotype	NA	subcutaneous	unknown	SRX8330931	SRX8330931
GSE150401	GSM4548477	in_vivo	Melanoma	B16	B16R2L	NA	0	Baseline	NA	NR	1	sh_control	WT	primary	WT	C57BL/6	isotype	NA	subcutaneous	unknown	SRX8330932	SRX8330932
GSE150401	GSM4548478	in_vivo	Melanoma	B16	B16R2L	NA	0	Baseline	NA	NR	1	sh_control	WT	primary	WT	C57BL/6	isotype	NA	subcutaneous	unknown	SRX8330933	SRX8330933
GSE150401	GSM4548479	in_vivo	Melanoma	B16	B16R2L	NA	1	NR	antiPD1	NA	0	sh_control	WT	primary	WT	C57BL/6	antiPD1	NA	subcutaneous	unknown	SRX8330934	SRX8330934
GSE150401	GSM4548480	in_vivo	Melanoma	B16	B16R2L	NA	1	NR	antiPD1	NA	0	sh_control	WT	primary	WT	C57BL/6	antiPD1	NA	subcutaneous	unknown	SRX8330935	SRX8330935
GSE150401	GSM4548481	in_vivo	Melanoma	B16	B16R2L	NA	1	NR	antiPD1	NA	0	sh_control	WT	primary	WT	C57BL/6	antiPD1	NA	subcutaneous	unknown	SRX8330936	SRX8330936
GSE150401	GSM4548482	in_vivo	Melanoma	B16	B16R2L	NA	1	NR	antiPD1	NA	0	sh_control	WT	primary	WT	C57BL/6	antiPD1	NA	subcutaneous	unknown	SRX8330937	SRX8330937
GSE150401	GSM4548483	in_vivo	Melanoma	B16	B16R2L	MDK_knockdown	0	Baseline	NA	R	0	shMDK	MDK_knockdown	primary	WT	C57BL/6	isotype	NA	subcutaneous	unknown	SRX8330938	SRX8330938
GSE150401	GSM4548484	in_vivo	Melanoma	B16	B16R2L	MDK_knockdown	0	Baseline	NA	R	0	shMDK	MDK_knockdown	primary	WT	C57BL/6	isotype	NA	subcutaneous	unknown	SRX8330939	SRX8330939
GSE150401	GSM4548485	in_vivo	Melanoma	B16	B16R2L	MDK_knockdown	0	Baseline	NA	R	0	shMDK	MDK_knockdown	primary	WT	C57BL/6	isotype	NA	subcutaneous	unknown	SRX8330940	SRX8330940
GSE150401	GSM4548486	in_vivo	Melanoma	B16	B16R2L	MDK_knockdown	0	Baseline	NA	R	0	shMDK	MDK_knockdown	primary	WT	C57BL/6	isotype	NA	subcutaneous	unknown	SRX8330941	SRX8330941
GSE150401	GSM4548487	in_vivo	Melanoma	B16	B16R2L	MDK_knockdown	1	R	antiPD1	NA	0	shMDK	MDK_knockdown	primary	WT	C57BL/6	antiPD1	NA	subcutaneous	unknown	SRX8330942	SRX8330942
GSE150401	GSM4548488	in_vivo	Melanoma	B16	B16R2L	MDK_knockdown	1	R	antiPD1	NA	0	shMDK	MDK_knockdown	primary	WT	C57BL/6	antiPD1	NA	subcutaneous	unknown	SRX8330943	SRX8330943
GSE150401	GSM4548489	in_vivo	Melanoma	B16	B16R2L	MDK_knockdown	1	R	antiPD1	NA	0	shMDK	MDK_knockdown	primary	WT	C57BL/6	antiPD1	NA	subcutaneous	unknown	SRX8330944	SRX8330944
GSE150401	GSM4548490	in_vivo	Melanoma	B16	B16R2L	MDK_knockdown	1	R	antiPD1	NA	0	shMDK	MDK_knockdown	primary	WT	C57BL/6	antiPD1	NA	subcutaneous	unknown	SRX8330945	SRX8330945
GSE172162	GSM5243076	in_vivo	Colorectal carcinoma	MC38	parental	NA	0	Baseline	NA	R	1	NA	WT	primary	WT	C57BL/6	isotype	NA	subcutaneous	unknown	SRX10606806	SRX10606806
GSE172162	GSM5243077	in_vivo	Colorectal carcinoma	MC38	parental	NA	0	Baseline	NA	R	1	NA	WT	primary	WT	C57BL/6	isotype	NA	subcutaneous	unknown	SRX10606807	SRX10606807
GSE172162	GSM5243078	in_vivo	Colorectal carcinoma	MC38	parental	NA	0	Baseline	NA	R	1	NA	WT	primary	WT	C57BL/6	isotype	NA	subcutaneous	unknown	SRX10606808	SRX10606808
GSE172162	GSM5243079	in_vivo	Colorectal carcinoma	MC38	parental	NA	0	Baseline	NA	R	1	NA	WT	primary	WT	C57BL/6	isotype	NA	subcutaneous	unknown	SRX10606809	SRX10606809
GSE172162	GSM5243080	in_vivo	Colorectal carcinoma	MC38	parental	exercise	0	Baseline	NA	R	0	NA	WT	primary	WT	C57BL/6	exercise	NA	subcutaneous	unknown	SRX10606794	SRX10606794
GSE172162	GSM5243081	in_vivo	Colorectal carcinoma	MC38	parental	exercise	0	Baseline	NA	R	0	NA	WT	primary	WT	C57BL/6	exercise	NA	subcutaneous	unknown	SRX10606795	SRX10606795
GSE172162	GSM5243082	in_vivo	Colorectal carcinoma	MC38	parental	exercise	0	Baseline	NA	R	0	NA	WT	primary	WT	C57BL/6	exercise	NA	subcutaneous	unknown	SRX10606796	SRX10606796
GSE172162	GSM5243083	in_vivo	Colorectal carcinoma	MC38	parental	exercise	0	Baseline	NA	R	0	NA	WT	primary	WT	C57BL/6	exercise	NA	subcutaneous	unknown	SRX10606797	SRX10606797
GSE172162	GSM5243084	in_vivo	Colorectal carcinoma	MC38	parental	exercise	1	R	antiPD1	NA	0	NA	WT	primary	WT	C57BL/6	antiPD1; exercise	NA	subcutaneous	unknown	SRX10606798	SRX10606798
GSE172162	GSM5243085	in_vivo	Colorectal carcinoma	MC38	parental	exercise	1	R	antiPD1	NA	0	NA	WT	primary	WT	C57BL/6	antiPD1; exercise	NA	subcutaneous	unknown	SRX10606799	SRX10606799
GSE172162	GSM5243086	in_vivo	Colorectal carcinoma	MC38	parental	exercise	1	R	antiPD1	NA	0	NA	WT	primary	WT	C57BL/6	antiPD1; exercise	NA	subcutaneous	unknown	SRX10606800	SRX10606800
GSE172162	GSM5243087	in_vivo	Colorectal carcinoma	MC38	parental	exercise	1	R	antiPD1	NA	0	NA	WT	primary	WT	C57BL/6	antiPD1; exercise	NA	subcutaneous	unknown	SRX10606801	SRX10606801
GSE172162	GSM5243088	in_vivo	Colorectal carcinoma	MC38	parental	NA	1	R	antiPD1	NA	0	NA	WT	primary	WT	C57BL/6	antiPD1	NA	subcutaneous	unknown	SRX10606802	SRX10606802
GSE172162	GSM5243089	in_vivo	Colorectal carcinoma	MC38	parental	NA	1	R	antiPD1	NA	0	NA	WT	primary	WT	C57BL/6	antiPD1	NA	subcutaneous	unknown	SRX10606803	SRX10606803
GSE172162	GSM5243090	in_vivo	Colorectal carcinoma	MC38	parental	NA	1	R	antiPD1	NA	0	NA	WT	primary	WT	C57BL/6	antiPD1	NA	subcutaneous	unknown	SRX10606804	SRX10606804
GSE172162	GSM5243091	in_vivo	Colorectal carcinoma	MC38	parental	NA	1	R	antiPD1	NA	0	NA	WT	primary	WT	C57BL/6	antiPD1	NA	subcutaneous	unknown	SRX10606805	SRX10606805
ERP114266	NA	in_vivo	Colorectal carcinoma	CT26	parental	day7	0	Baseline	NA	R	1	NA	WT	primary	WT	BALB/c	isotype	day7	subcutaneous	flank	ERX3246762	ERX3246762
ERP114266	NA	in_vivo	Colorectal carcinoma	CT26	parental	day7	0	Baseline	NA	R	1	NA	WT	primary	WT	BALB/c	isotype	day7	subcutaneous	flank	ERX3246763	ERX3246763
ERP114266	NA	in_vivo	Colorectal carcinoma	CT26	parental	day7	0	Baseline	NA	R	1	NA	WT	primary	WT	BALB/c	isotype	day7	subcutaneous	flank	ERX3246764	ERX3246764
ERP114266	NA	in_vivo	Colorectal carcinoma	CT26	parental	day7	0	Baseline	NA	R	1	NA	WT	primary	WT	BALB/c	isotype	day7	subcutaneous	flank	ERX3246765	ERX3246765
ERP114266	NA	in_vivo	Colorectal carcinoma	CT26	parental	day7	0	Baseline	NA	R	1	NA	WT	primary	WT	BALB/c	isotype	day7	subcutaneous	flank	ERX3246766	ERX3246766
ERP114266	NA	in_vivo	Colorectal carcinoma	CT26	parental	day7	1	R	antiCTLA4&antiPDL1	NA	0	NA	WT	primary	WT	BALB/c	antiPDL1; antiCTL4;	day7	subcutaneous	flank	ERX3246767	ERX3246767
ERP114266	NA	in_vivo	Colorectal carcinoma	CT26	parental	day7	1	R	antiCTLA4&antiPDL1	NA	0	NA	WT	primary	WT	BALB/c	antiPDL1; antiCTL4;	day7	subcutaneous	flank	ERX3246768	ERX3246768
ERP114266	NA	in_vivo	Colorectal carcinoma	CT26	parental	day7	1	R	antiCTLA4&antiPDL1	NA	0	NA	WT	primary	WT	BALB/c	antiPDL1; antiCTL4;	day7	subcutaneous	flank	ERX3246769	ERX3246769
ERP114266	NA	in_vivo	Colorectal carcinoma	CT26	parental	day7	1	R	antiCTLA4&antiPDL1	NA	0	NA	WT	primary	WT	BALB/c	antiPDL1; antiCTL4;	day7	subcutaneous	flank	ERX3246770	ERX3246770
ERP114266	NA	in_vivo	Colorectal carcinoma	CT26	parental	day7	1	R	antiCTLA4&antiPDL1	NA	0	NA	WT	primary	WT	BALB/c	antiPDL1; antiCTL4;	day7	subcutaneous	flank	ERX3246771	ERX3246771
ERP114266	NA	in_vivo	Colorectal carcinoma	CT26	parental	day14	0	Baseline	NA	R	1	NA	WT	primary	WT	BALB/c	isotype	day14	subcutaneous	flank	ERX3246772	ERX3246772
ERP114266	NA	in_vivo	Colorectal carcinoma	CT26	parental	day14	0	Baseline	NA	R	1	NA	WT	primary	WT	BALB/c	isotype	day14	subcutaneous	flank	ERX3246773	ERX3246773
ERP114266	NA	in_vivo	Colorectal carcinoma	CT26	parental	day14	0	Baseline	NA	R	1	NA	WT	primary	WT	BALB/c	isotype	day14	subcutaneous	flank	ERX3246774	ERX3246774
ERP114266	NA	in_vivo	Colorectal carcinoma	CT26	parental	day14	0	Baseline	NA	R	1	NA	WT	primary	WT	BALB/c	isotype	day14	subcutaneous	flank	ERX3246775	ERX3246775
ERP114266	NA	in_vivo	Colorectal carcinoma	CT26	parental	day14	0	Baseline	NA	R	1	NA	WT	primary	WT	BALB/c	isotype	day14	subcutaneous	flank	ERX3246776	ERX3246776
ERP114266	NA	in_vivo	Colorectal carcinoma	CT26	parental	day14	1	R	antiCTLA4&antiPDL1	NA	0	NA	WT	primary	WT	BALB/c	antiPDL1; antiCTL4;	day14	subcutaneous	flank	ERX3246777	ERX3246777
ERP114266	NA	in_vivo	Colorectal carcinoma	CT26	parental	day14	1	R	antiCTLA4&antiPDL1	NA	0	NA	WT	primary	WT	BALB/c	antiPDL1; antiCTL4;	day14	subcutaneous	flank	ERX3246778	ERX3246778
ERP114266	NA	in_vivo	Colorectal carcinoma	CT26	parental	day14	1	R	antiCTLA4&antiPDL1	NA	0	NA	WT	primary	WT	BALB/c	antiPDL1; antiCTL4;	day14	subcutaneous	flank	ERX3246779	ERX3246779
ERP114266	NA	in_vivo	Colorectal carcinoma	CT26	parental	day14	1	R	antiCTLA4&antiPDL1	NA	0	NA	WT	primary	WT	BALB/c	antiPDL1; antiCTL4;	day14	subcutaneous	flank	ERX3246780	ERX3246780
ERP114266	NA	in_vivo	Colorectal carcinoma	CT26	parental	day14	1	R	antiCTLA4&antiPDL1	NA	0	NA	WT	primary	WT	BALB/c	antiPDL1; antiCTL4;	day14	subcutaneous	flank	ERX3246781	ERX3246781
GSE145919	GSM4339345	in_vivo	Renal adenocarcinoma	Renca	parental	NA	0	NA	NA	NA	1	NA	WT	primary	WT	BALB/c	no_treatment	NA	subcutaneous	back	SRX7801979	SRX7801979
GSE145919	GSM4339346	in_vivo	Renal adenocarcinoma	Renca	parental	NA	0	NA	NA	NA	1	NA	WT	primary	WT	BALB/c	no_treatment	NA	subcutaneous	back	SRX7801980	SRX7801980
GSE145919	GSM4339347	in_vivo	Renal adenocarcinoma	Renca	parental	NA	0	NA	NA	NA	1	NA	WT	primary	WT	BALB/c	no_treatment	NA	subcutaneous	back	SRX7801981	SRX7801981
GSE145919	GSM4339348	in_vivo	Renal adenocarcinoma	Renca	parental	NA	0	NA	NA	NA	1	NA	WT	primary	WT	BALB/c	no_treatment	NA	subcutaneous	back	SRX7801982	SRX7801982
GSE145919	GSM4339349	in_vivo	Renal adenocarcinoma	Renca	parental	NA	0	NA	NA	NA	1	NA	WT	primary	WT	BALB/c	no_treatment	NA	subcutaneous	back	SRX7801983	SRX7801983
GSE145919	GSM4339350	in_vivo	Renal adenocarcinoma	Renca	parental	Pbrm1_KO_clone4	0	NA	NA	NA	0	Pbrm1_KO_clone4	Pbrm1_KO	primary	WT	BALB/c	no_treatment	NA	subcutaneous	back	SRX7801984	SRX7801984
GSE145919	GSM4339351	in_vivo	Renal adenocarcinoma	Renca	parental	Pbrm1_KO_clone4	0	NA	NA	NA	0	Pbrm1_KO_clone4	Pbrm1_KO	primary	WT	BALB/c	no_treatment	NA	subcutaneous	back	SRX7801985	SRX7801985
GSE145919	GSM4339352	in_vivo	Renal adenocarcinoma	Renca	parental	Pbrm1_KO_clone4	0	NA	NA	NA	0	Pbrm1_KO_clone4	Pbrm1_KO	primary	WT	BALB/c	no_treatment	NA	subcutaneous	back	SRX7801986	SRX7801986
GSE145919	GSM4339353	in_vivo	Renal adenocarcinoma	Renca	parental	Pbrm1_KO_clone4	0	NA	NA	NA	0	Pbrm1_KO_clone4	Pbrm1_KO	primary	WT	BALB/c	no_treatment	NA	subcutaneous	back	SRX7801987	SRX7801987
GSE145919	GSM4339354	in_vivo	Renal adenocarcinoma	Renca	parental	Pbrm1_KO_clone4	0	NA	NA	NA	0	Pbrm1_KO_clone4	Pbrm1_KO	primary	WT	BALB/c	no_treatment	NA	subcutaneous	back	SRX7801988	SRX7801988
GSE145919	GSM4339355	in_vivo	Renal adenocarcinoma	Renca	parental	Pbrm1_KO_clone18	0	NA	NA	NA	0	Pbrm1_KO_clone18	Pbrm1_KO	primary	WT	BALB/c	no_treatment	NA	subcutaneous	back	SRX7801989	SRX7801989
GSE145919	GSM4339356	in_vivo	Renal adenocarcinoma	Renca	parental	Pbrm1_KO_clone18	0	NA	NA	NA	0	Pbrm1_KO_clone18	Pbrm1_KO	primary	WT	BALB/c	no_treatment	NA	subcutaneous	back	SRX7801990	SRX7801990
GSE145919	GSM4339357	in_vivo	Renal adenocarcinoma	Renca	parental	Pbrm1_KO_clone18	0	NA	NA	NA	0	Pbrm1_KO_clone18	Pbrm1_KO	primary	WT	BALB/c	no_treatment	NA	subcutaneous	back	SRX7801991	SRX7801991
GSE145919	GSM4339358	in_vivo	Renal adenocarcinoma	Renca	parental	Pbrm1_KO_clone18	0	NA	NA	NA	0	Pbrm1_KO_clone18	Pbrm1_KO	primary	WT	BALB/c	no_treatment	NA	subcutaneous	back	SRX7801992	SRX7801992
GSE145919	GSM4339359	in_vivo	Renal adenocarcinoma	Renca	parental	Pbrm1_KO_clone18	0	NA	NA	NA	0	Pbrm1_KO_clone18	Pbrm1_KO	primary	WT	BALB/c	no_treatment	NA	subcutaneous	back	SRX7801993	SRX7801993

## Sheet: Table S4
Table S4. Immune infiltration cells inferred by six state-of-the-art deconvolution algorithms for the 1,525 in vivo samples.
	Ravi_MOC22_invivo_C4_1	Ravi_MOC22_invivo_C4_4	Ravi_MOC22_invivo_C4_5	Ravi_MOC22_invivo_P3_2	Ravi_MOC22_invivo_P3_3	Ravi_MOC22_invivo_P3_5	SRX2452242	SRX2452243	SRX2452244	SRX2452245	SRX2452246	SRX2452247	SRX3178239	SRX3178240	SRX3178241	SRX3178242	SRX3453162	SRX3453163	SRX3453164	SRX3453165	SRX3453166	SRX3453167	SRX3453168	SRX3453169	SRX3453170	SRX3453171	SRX3453182	SRX3453183	SRX3453184	SRX3453185	SRX3453186	SRX3453187	SRX3453188	SRX3453189	SRX3453190	SRX3453191	SRX3591526	SRX3591527	SRX3591528	SRX3591529	SRX3591530	SRX3591531	SRX3591532	SRX3591533	SRX3591534	SRX3591535	SRX3591536	SRX3591537	SRX5100586
B derived_mMCPcounter	0.157443	0.34321	0.085838	0.565568	0.577858	0.432757	0	0.0102743	0	0	0	0.0431107	1.15924	3.28241	0.0945077	2.14056	0	0.224129	0	0.0919922	0	0.0152877	0	0	0.00771363	0.00780116	0.0192237	0.0122712	0.0142282	0.0239026	0.0079963	0.0120451	0	0.0261145	0.0244771	0.014111	0.0337408	0.0284772	0.0866479	0.0318059	0.0879448	0.0160498	0.0754039	0.0210461	0.044913	0.153299	0.0929016	0.343911	0.247819
B memory_CIBERSORT_abs	0.0357741	0.0214692	0.0230263	0	0.299449	0	0	0	0.0389405	0.0011959	0	0.00136246	0.0353272	0.311357	0.0039191	0.113501	0	0.00846665	0.00504416	0.00523806	0.00548961	7.51191e-05	0.00170683	0.00290113	0.000453862	0.000366391	0.00538372	0.0173223	0.00693111	0.0167263	0.000538011	0.000836538	0.000436077	0.000809362	0.00442825	0.00675897	0.00115809	0.00751466	0.00728805	0	0.00309883	0	0.00409433	0.00462061	0.0117973	0.00149038	0.00212798	0.0139186	0
B memory_xCell	1.04845e-18	1.90134e-18	0	0.00518909	0.0126127	0	0	0	1.96327e-18	1.1306e-17	0	5.49108e-18	2.86927e-18	0.0722847	0	0.0244281	0.087286	8.08438e-19	0	1.94672e-18	0	5.60181e-18	3.64129e-19	0	7.9164e-18	3.78913e-18	0	0	0	0	0	3.58565e-18	0	9.91631e-18	0	0	4.69793e-19	1.85887e-18	0	2.08042e-18	3.94578e-18	6.71406e-18	3.09934e-18	5.062e-18	0	0	0.0140235	0.012395	5.62065e-17
B naive_CIBERSORT_abs	0	0	0	0	0	0	0	0	0	0	4.42094e-05	0	0.0165712	0.257815	0	0.0515603	0	0	0	0	0	0	0	0	0	0	0	0	0	0	0	0	0.00086503	0	0	0	0.000308649	0	0	8.24877e-05	0	0	0	0	0	0	0	0	0
B naive_xCell	0.00461829	0	0.00229346	0.018031	0.00809162	0.0076355	0.00723158	0.0101622	0.00260726	0.00503258	8.29887e-22	0.0121244	3.9441e-18	0.0246153	7.39461e-19	0.0195193	0.0349074	0.0180212	0.00478839	0.0183781	5.79563e-20	0.00473174	0	0.00308444	0.00817056	0.00630422	0	3.3506e-19	4.3515e-19	2.9335e-20	9.66917e-21	0	0	0.000889318	5.09057e-19	0	4.08218e-05	0	0	0.00108924	1.78718e-19	0	1.51866e-18	8.03256e-19	0.00299356	0.000721668	0.00258338	0.00731525	4.68963e-18
B plasma_xCell	0.0597871	0.0697947	0.0616271	0.0570373	0.0515064	0.0605859	0.0475493	0.0455092	0.053914	0.0511727	0.0471001	0.0502676	0.0602761	0.0848347	0.0342799	0.0493831	0	0.0584612	0.0629999	0.0691062	0.0604002	0.0565745	0.0407045	0.0477439	0.0566973	0.0596093	0.0571464	0.0480335	0.0430718	0.0523655	0.0509364	0.0480569	0.0505227	0.0580178	0.0523957	0.0471144	0.0336755	0.0686979	0.0264179	0.0348613	0.0304336	0.063551	0.0530527	0.0427811	0.0487825	0.0529358	0.0609342	0.0564329	0.0615636
B_EPIC	1.25208e-07	8.43193e-08	1.88602e-07	1.23912e-07	3.56627e-05	7.04113e-08	8.69593e-06	2.43976e-08	1.06824e-09	7.6625e-05	0.000347057	8.7669e-05	0.00154977	0.0208177	0.000572714	0.00732332	0.000103173	0.000747326	2.07454e-07	0.000374717	8.83481e-07	3.6038e-05	9.11706e-09	2.83902e-05	3.96826e-05	6.18119e-05	2.33872e-08	2.28283e-07	1.94789e-06	3.0365e-06	8.47104e-08	2.21625e-05	5.99284e-06	3.95435e-07	1.28908e-06	6.74612e-06	0.000396934	0.000336623	0.000249452	0.00027198	0.000276719	0.000115076	0.000300068	0.000280187	0.000335767	0.000346703	0.000533215	0.000660441	0.00058039
B_quanTIseq	0.0173964	0.0143098	0.0176581	0.0140952	0.00415399	0.00498389	0.0252157	0.0522724	0.0418584	0.0141561	0.0114348	0.0382384	0.00827313	0.0602987	0.0359545	0.0294813	0.0270379	0.0158082	0.00788749	0.00882899	0.00778791	0.0104828	0.00836621	0.00820134	0.0138201	0.00774966	0.00757557	0.00647879	0.00596722	0.0102355	0.011697	0.00777462	0.0128959	0.0133916	0.0104428	0.0052717	0.00804088	0.00889876	0.0105781	0.0077762	0.00895697	0.0100272	0.0106697	0.00612858	0.015872	0.0122812	0.0223843	0.0240454	0.0051715
B_TIMER	0.0836162	0.0679034	0.0737188	0.12983	0.131125	0.133823	0.0540786	0.0431569	0.023055	0.0564174	0.0534748	0.0482376	0.18135	0.177904	0.0829713	0.117515	0	0.015541	0.0150523	0.0051195	0.0135651	0.0111245	0.0104494	0.0106938	0.0126396	0.00812348	0.0312679	0.0301247	0.0284348	0.0323818	0.0311727	0.0243171	0.0389122	0.0377125	0.0324957	0.0322778	0.0856367	0.107382	0.0877667	0.089158	0.0844697	0.0931069	0.0947829	0.0870736	0.0997368	0.102185	0.181651	0.158157	0.0862638
B_xCell	0.0103933	0	0.0141297	0.023286	0.0162932	0	0	0	0	0	0	0.00150456	0.00948398	0.146195	9.58404e-19	0.0609787	0	0.0503841	0.0236507	0.0410353	0.011482	0.0160485	7.2038e-20	0.0091768	0.0140315	0.0145051	0.0109373	0.0051626	1.00011e-18	0.0171011	0.00389431	0.00375928	0.00383083	0.0179916	5.95356e-22	0	3.07139e-19	0.0242037	4.16293e-19	0	1.55774e-19	0.019804	0.0123379	0	0.00868419	0.024598	0.041875	0.0510318	4.48149e-18
Cancer associated fibroblast_xCell	9.59372e-18	6.46726e-18	1.24008e-17	0.0342941	0.158053	0.0329586	0.0225695	0.0345952	0.0519464	0.0227162	0.051081	0.0338174	0.273174	0.121951	0.137986	0.105871	2.03062e-18	0.046916	0.0255592	0.00390962	0.00660641	0	0.0934243	0.0132193	0.0329974	0.0174099	0.0564109	0.132121	0.122691	0.0503424	0.07205	0.039733	0.070024	0.0268208	0.131135	0.15248	0	0	0	1.96832e-19	0	0	0	2.20977e-17	0	0	0	0	0.0555062
CD8 T_mMCPcounter	5.38499	4.56038	5.14699	5.80296	5.64588	6.22811	1.08212	2.31801	2.89195	0.54715	1.1651	0.817636	1.19186	5.24244	0.136815	2.37736	0	0.0663579	0.0335731	0.017721	0	0.0137538	0.020382	0	0.0454989	0.0266443	0.0918325	0.0837376	0.0425281	0.198313	0.116055	0.0646594	0.1772	0.0754601	0.160119	0.162116	0	0.604027	0	0.0281688	0.0284206	0.43459	0.253209	0.0244289	0.576211	1.36922	2.25545	2.33374	0.142641
Classswitched memory B_xCell	0.0533172	0.0453054	0.0638731	0.0231092	0.0146466	0.0205221	0.00930287	0.000967044	0	9.77471e-18	2.6475e-19	0.0034662	0.0493711	0.0521382	0	0.0487381	0	0.0155207	0.00373729	0.0108404	0.0032828	0.00699295	0	0	0.00898025	0	0.0218295	0.0236968	0.00717702	0.0283917	0.0229991	0.0208385	0.0227424	0.0211983	0.0232968	0.0146322	0	0.0182824	0.00194875	0.00583831	0.016757	0.0273443	0.0239581	0.0144401	0.0215838	0.0189897	0.0202806	0.0295815	0
Common lymphoid progenitor_xCell	0.301059	0.353653	0.298068	0.27705	0.279662	0.281124	0.315262	0.27335	0.261396	0.414887	0.27416	0.301921	0.449928	0.450057	0.347333	0.379174	0	0.293133	0.313366	0.280048	0.283298	0.25174	0.264118	0.289925	0.248952	0.239259	0.280803	0.246346	0.266143	0.269224	0.261702	0.26839	0.272076	0.257323	0.258016	0.275081	0.305743	0.274002	0.281491	0.328447	0.282929	0.266484	0.249907	0.310958	0.252319	0.261783	0.214031	0.211671	0.320182
Common myeloid progenitor_xCell	1.63798e-18	1.5543e-17	0	1.27457e-18	2.10808e-18	2.40504e-18	4.51497e-18	2.63041e-18	0	0	1.79639e-17	0	0	1.28072e-17	1.1271e-18	0	0.0835951	0	0	6.40726e-18	0	0	1.49845e-18	4.02369e-18	0	2.26022e-18	0	0	0	1.71751e-18	4.55729e-18	2.42729e-18	1.72957e-18	0	0	0	1.20691e-17	7.7803e-18	0	0	0	0	0	0	5.05787e-18	2.92136e-18	8.16821e-18	0	7.87955e-18
Dendritic activated_CIBERSORT_abs	0	0	0	0	0	0	0	0	0	0	0	0	0.0353797	0.162267	0	0	0	0	0	0	0	0	0	0	0	0	0	0	0	0	0	0	0	0	0	0	0	0	0	0	0.000239615	0	0	0	0	0	0	0	0
Dendritic resting_CIBERSORT_abs	0.779055	0.388767	0.815926	2.17804	1.05979	0.828481	0.0620177	0.0961029	0.178916	0.0560519	0.0475716	0.0502295	0.193863	0.386969	0.0342953	0.0965586	0	0.0488307	0.0459613	0.028057	0.0245262	0.0332087	0.0354198	0.0235716	0	0	0.0069065	0.0723793	0.123633	0.0578367	0.169849	0.0310362	0	0.0611911	0.152838	0	0	0.0348075	0	0.0463437	0	0.0384428	0.0427383	0.00215107	0.0467638	0.256781	0.298487	0.054248	0.491667
Dendritic_quanTIseq	0.0373269	0.00915302	0.0352269	0.0392311	0.018978	0.0206045	0.00505438	0.00408991	0.00659667	0	0.00572819	0.00271593	0.0285053	0	0	0	0	0.0343404	0.0264938	0.014672	0.0309366	0.0341183	0.0261843	0.0201897	0.0327985	0.0219755	0.0458838	0.0521975	0.0439491	0.0543957	0.0507035	0.0519395	0.0484677	0.053003	0.04883	0.0598708	0.0062325	0.0354046	0	0.0222903	0.00994291	0.0349285	0.00607513	0.0136091	0.00759615	0	0.017963	0.0208	0.034375
Dendritic_TIMER	0.463493	0.431289	0.447825	0.546701	0.557912	0.548788	0.345141	0.386066	0.39945	0.363937	0.366078	0.349819	0.667114	0.610315	0.488187	0.526303	0.0247782	0.0904773	0.0982023	0.0686392	0.0877385	0.0854823	0.100653	0.0871536	0.0864443	0.0644882	0.155018	0.167412	0.178726	0.189093	0.186866	0.153168	0.226655	0.205427	0.209053	0.20463	0.43376	0.485342	0.434318	0.437625	0.445479	0.465283	0.462598	0.435743	0.446958	0.483797	0.612167	0.567474	0.517803
Endothelial_EPIC	0.0319831	0.0258886	0.0261317	0.0482924	0.0496445	0.0346267	0.00517436	0.00941895	0.017648	0.00686244	0.0162108	0.00788942	0.0235456	0.0310485	0.0279967	0.0239301	9.84118e-07	0.0239288	0.0200088	0.0160355	0.0231089	0.0226696	0.0289973	0.0231396	0.0226279	0.0150906	0.0278208	0.0274289	0.0261988	0.0257478	0.0292088	0.0251965	0.0273411	0.030445	0.0252718	0.0371546	0.0148431	0.0140906	0.0138892	0.0115196	0.0118517	0.0133052	0.0157231	0.013256	0.0179989	0.020229	0.0159637	0.0208204	0.0315823
Endothelial_mMCPcounter	1.685	1.70891	1.77268	2.48649	2.29982	2.1328	0.0459684	0.153836	0.284537	0.0583249	0	0	1.35998	1.31243	1.04919	1.0171	0	0.184008	0.222171	0.0281427	0.150351	0.135113	0.313632	0.0972774	0.156309	0.0794125	0.338461	0.453912	0.651384	0.504991	0.591009	0.333753	0.777301	0.456558	0.435287	1.11841	0.214458	0.280282	0.372204	0.381847	0.21239	0.309835	0.191515	0.320976	0.255779	0.473576	0.135883	0.211304	1.38397
Endothelial_xCell	0.062577	0.0866809	0.0510832	0.155153	0.236066	0.111154	0.0614535	0.0837722	0.115771	0.0684157	0.0753871	0.0675935	0.0412738	0.0407192	0.0433991	0.0584726	0.0996129	0.0580016	0.0513293	0.0446609	0.0652421	0.0617686	0.101912	0.0686634	0.0566535	0.0520101	0.0888726	0.0889101	0.0897936	0.0750515	0.0888313	0.0752218	0.0901945	0.0750391	0.0761486	0.138472	0.0629055	0.0537861	0.0551393	0.0626453	0.0583999	0.0487183	0.0497218	0.0606869	0.050522	0.0586987	0.0364352	0.0555322	0.118167
Eosinophil_xCell	0.0342331	0.039685	0.034233	0.0315086	0.0191389	0.0372764	0.00120245	0	0	4.55792e-20	0	0	0.0111004	0.0128882	0.00333722	0.00298474	0.392094	1.21634e-18	5.18934e-20	0.00386117	0	4.30968e-20	0.00212783	0.00190916	0.00161921	0.000299819	5.44525e-19	2.77763e-19	0	2.26451e-18	2.6443e-18	4.55588e-18	1.7337e-18	1.82684e-18	1.16415e-19	0	0	8.20489e-20	0	0	0	3.12504e-20	0	1.1898e-18	0	0.00428477	0.00233753	4.36027e-20	2.83754e-18
Eosinophils_CIBERSORT_abs	0	0	0	0	0	0	0.00109609	0.0178469	0	0.00688453	0.00336372	0.00996991	0.063657	0	0.0175629	0	0	0.00521719	0.00475856	0.00412643	0.00820733	0.006339	0.00507195	0.00946458	0.00289901	0	0.00594906	0.0114073	0.0152678	0.0075506	0.00411253	0	0	0.0132759	0.00053849	0	0.0041306	0.0157361	0.022236	0.00975233	0.0211447	0.0151418	0.0250325	0.00717338	0.0131614	0.00792348	0	0.0370999	0
Eosinophils_mMCPcounter	1.05515	0.095865	0.74819	1.55839	1.75174	1.98682	0.423199	0.770621	1.33485	0.317891	0.367109	0.413201	0.992964	0.280422	0.214325	0.120333	0	0	0.0173661	0.0142839	0.0094561	0	0.0105722	0	0.0061788	0	0.0462382	0.0145881	0.0146095	0.025352	0.0122969	0	0.0325269	0.0517828	0.0454849	0.0831085	0.459252	0.51979	0.466021	0.163165	0.0684204	0.213673	0.559394	0.13918	0.520998	0.684608	1.28247	1.29706	0.327031
Fibroblast_EPIC	0.0738497	0.0125852	0.0368683	0.202208	0.385553	0.125699	0.00398618	0.0079455	0.0176088	0.00878745	0.007964	0.00536105	0.562407	0.0889703	0.0828842	0.100576	0.105487	0.0668595	0.055404	0.0230145	0.0522117	0.0562597	0.098334	0.0513538	0.0602129	0.0350253	0.0391141	0.0615505	0.109331	0.0752477	0.0832052	0.0618103	0.0943866	0.0681177	0.112845	0.163929	0.00109861	0.00233983	0.000821985	0.00677932	0.00183876	0.00320404	0.000795499	0.00407369	0.00124987	0.00674055	0.00501559	0.000584145	0.081118
Fibroblasts_mMCPcounter	0.642548	0.302769	0.104838	0.785347	1.07992	0.546453	0.103553	0.224263	0.222843	0.0838043	0.139356	0.0830479	1.63896	5.23135	1.26301	2.39961	0	0.0925742	0.114887	0.0825718	0.125338	0.0589925	0.163728	0.0459993	0.0682691	0.0275164	0.545361	0.242113	0.520867	0.225413	0.269124	0.186177	0.296868	0.258081	0.30774	0.690608	0.105954	0.41289	0.102215	0.149125	0.126656	0.0384657	0.105258	0.0976229	0.180995	1.56691	0.687569	0.524137	0.873857
Granulocytemonocyte progenitor_xCell	0	0	5.32218e-19	0	0	0	8.3147e-19	0	0	0	0	0	0	1.70777e-17	0	1.27601e-17	2.36874e-19	0	0	6.27528e-18	2.19248e-17	0	2.81197e-17	0	0	0	8.54491e-18	9.61001e-18	1.59948e-17	0	9.69926e-18	0	1.11457e-17	0	1.45988e-17	1.6667e-17	1.53348e-17	2.0818e-18	4.26916e-17	0	0	0	1.91206e-17	1.11515e-17	0	0	3.25743e-17	0	0
Granulocytes_mMCPcounter	1.0945	0.889043	0.792177	1.595	0.751444	0.857756	0	0	0	0	0	0	0	0	0.0582957	0	0	0	0.139682	0.0776026	0.0808405	0.0501325	0.0738668	0	0	0.0164778	0.114996	0	0.0780127	0.210733	0.212642	0.332565	0.17149	0.0562575	0.0871152	0.407589	0	0	0	0.0695674	0.0355183	0	0	0	0	0.121888	0	0	0.107965
Hematopoietic stem_xCell	0.170513	0.0900778	0.0892629	0.205307	0.43786	0.293302	0.308208	0.42772	0.449663	0.448883	0.498248	0.371117	0.286316	0.261101	0.263457	0.144869	0.636018	0.140798	0.129776	0.0904016	0.112292	0.113523	0.17479	0.113794	0.116305	0.135453	0.104623	0.101587	0.147597	0.086919	0.109012	0.0845227	0.123907	0.0858557	0.158788	0.147231	0.0526553	0.0433989	0.0483532	0.0696241	0.0582211	0.0591159	0.0452346	0.0591676	0.0517363	0.067079	0.0656024	0.0473022	0.318003
Lymphatics_mMCPcounter	2.83775	1.47191	2.76692	3.41697	3.52763	2.2264	0.00617063	0.393424	0.433416	0.272757	0.539114	0.0722982	0.32955	1.25892	0.312862	1.00727	0	0.116191	0.195092	0.0260107	0.0680096	0.199749	0.19146	0.0529053	0.0719474	0.0234504	0.396016	0.206003	0.10522	0.456601	0.456364	0.415605	0.273012	0.172394	0.252999	0.470783	0.257896	0.0829658	0.286904	0.0387049	0.0461728	0.0200506	0.222955	0.0637506	0.257898	0.47596	0.741162	0.479844	0.527483
Macrophage M1_quanTIseq	0.0216243	0.00890572	0.0246656	0.0239435	0	0.0109668	0.013569	0.0102759	0.0106622	0.00840416	0.010881	0.00829518	0.0263317	0.132403	0.0839755	0.111962	0.135565	0.0357431	0.023559	0.041195	0.0173285	0.0229118	0.0461434	0.0213059	0.0332008	0.026678	0.00373003	0.00602718	0.0119082	0.0111471	0.0109798	0.00544929	0.0205528	0.0168441	0.00727407	0.00736724	0	0	0	0	0	0	0	0	0	0	0	0	0.0114459
Macrophage M1_xCell	0.082345	0.0867971	0.0779811	0.101826	0.125472	0.106375	0.0753693	0.0861915	0.0930874	0.0633347	0.0681768	0.0601892	0.119224	0.101132	0.0533591	0.0731448	0.0990713	0.0365943	0.0433819	0.0159806	0.036274	0.0406272	0.0494038	0.024654	0.0306792	0.0308019	0.0549095	0.0583976	0.0684293	0.0641419	0.0611059	0.0661723	0.076372	0.051286	0.0784984	0.0880728	0.0364297	0.0658346	0.0324923	0.0360863	0.0385985	0.0520579	0.0511451	0.0325312	0.0567135	0.0845911	0.0944906	0.0914231	0.0691472
Macrophage M2_quanTIseq	0.0269997	0.00954135	0.0157068	0.0722284	0.205202	0.0728897	0.004233	0.0302428	0.0272292	0.00284848	0.00260148	0.0106627	0.191341	0.0261793	0.0581985	0.0453448	0	0.0190615	0.0218536	0.0013329	0.0170624	0.016972	0.0079358	0.0195951	0.0170214	0.00486668	0.0309808	0.0324491	0.0223954	0.0281333	0.0278975	0.0279836	0.0283791	0.0229393	0.0345935	0.0373278	0	0	0	0	0	0	0	0	0	0	0	0	0.0303235
Macrophage M2_xCell	0.0490587	0.0344032	0.042011	0.06726	0.10771	0.0711077	0.0400845	0.0524129	0.0720366	0.0426465	0.0324636	0.0516975	0.0733735	0.039861	0.0313307	0.0566819	1.67601e-17	0.0436475	0.0426118	0.0312982	0.0484963	0.0401823	0.0418578	0.0530045	0.0427205	0.0382584	0.0651363	0.0603738	0.039268	0.0472159	0.0442082	0.0427681	0.0572452	0.0433658	0.0422297	0.047099	0.0522163	0.0793496	0.0551947	0.051006	0.0484048	0.0618372	0.0699651	0.0481652	0.0785592	0.0889603	0.0970319	0.109078	0.0534973
Macrophage_EPIC	0.0190565	0.010956	0.0144534	0.0304949	0.0540723	0.0315384	0.00710622	0.0130561	0.0134577	0.00634714	0.00775126	0.00683192	0.0354494	0.0171823	0.00526078	0.0113447	1.36077e-05	0.00701515	0.00591697	0.00414489	0.00610308	0.00626588	0.00599934	0.00510814	0.00617887	0.00329756	0.0115379	0.011528	0.00817549	0.0106706	0.0104849	0.0106795	0.0128266	0.00987198	0.011669	0.0134262	0.000857888	0.00234079	0.000639627	0.000460802	0.000604064	0.000946618	0.00134253	0.000457957	0.00247705	0.00402265	0.00912031	0.00851942	0.0174291
Macrophage_TIMER	0.0582575	0.0577908	0.0603592	0.0452857	0.0818793	0.0348657	0	0	0.0238109	0	0	0	0.207442	0.135721	0.0960122	0.147542	0	0	0	0	0	0	0	0	0	0	0	0	0	0	0	0	0	0	0	0	0.0501228	0.0442015	0.0537147	0.0413848	0.0375638	0.0276428	0.0471588	0.0380142	0.0621075	0.065208	0.0425128	0.0895908	0.0812726
Macrophage_xCell	0.210169	0.183301	0.198028	0.255963	0.3116	0.271797	0.199514	0.230388	0.261153	0.181304	0.185022	0.196896	0.199813	0.153237	0.0934777	0.1229	0.0671623	0.119454	0.128202	0.087746	0.124675	0.120076	0.115119	0.118157	0.109268	0.104335	0.190817	0.192993	0.152141	0.168897	0.164191	0.170178	0.182316	0.150203	0.174195	0.19614	0.0864632	0.148895	0.0755139	0.0846627	0.0949114	0.125219	0.125284	0.095702	0.112651	0.161828	0.201587	0.192634	0.161304
Macrophages M0_CIBERSORT_abs	0.619043	0.157895	0.531188	0.547858	0.916966	0.817466	0.00916349	0.0350087	0.0399712	0.00791138	0.0460367	0.017244	0	0	0.0249804	0.133019	0	0.0185939	0	0	0.00372838	0.00210507	0.0212166	0.00156843	0.0543867	0.0290578	0.0728299	0	0	0	0	0.0303571	0.107168	0	0	0.113656	0.00336285	0	0.0307864	0.0142754	0.00968222	0	0.0243001	0.0240432	0	0	0.0124872	0	0.196809
Macrophages M1_CIBERSORT_abs	0.129016	0.0411912	0.144628	0.244086	0.113162	0.133298	0.00953282	0.016452	0.0308294	0.0106721	0.00633451	0.00918727	0.0175448	0.0333271	0	0.0274956	0	0.000773509	0.00375789	9.37245e-05	0.00296483	0.00130258	0.000146133	0.000786851	0.00032077	0.000182018	0.0092528	0.00403219	0.00203909	0.00643974	0.00831615	0.00114574	0.00496783	0.0068743	0.00375201	0.00455381	0.00123576	0.0713429	0.000121581	0.000716861	0.00142085	0.0134724	0.0280981	0.00239272	0.0423175	0.0311833	0.0832172	0.0689671	0
Macrophages M2_CIBERSORT_abs	0.519311	0.175237	0.582399	0.967544	0.703306	0.627672	0.0201935	0.0292212	0.0259014	0.0455686	0.0374176	0.0242609	0.931269	0.512786	0.246136	0.509417	0	0.0261059	0.0397901	0.0319641	0.0493443	0.0155201	0.0579041	0.018811	0.0271776	0.00768156	0.163998	0.161688	0.0705985	0.209785	0.0979414	0.0848098	0.147029	0.188657	0.131467	0.186223	0.0346255	0.0856964	0.000718487	0	0.0109634	0.063717	0.0231655	0.00236025	0.070754	0.0955036	0.220642	0.226695	0.293113
Macrophages_mMCPcounter	4.57614	3.34517	4.25709	5.63186	5.88078	5.04492	1.73357	2.74278	2.68448	1.70211	1.65371	1.86946	5.68144	4.84914	2.92189	4.44127	0	1.36697	1.78147	0.939787	1.72898	1.53869	1.50954	1.33388	1.69607	0.960737	2.71296	2.44648	2.61952	3.35856	3.32324	2.61681	3.90374	3.48478	3.53772	2.85444	0.913133	4.03227	1.3076	0.33336	1.12277	2.80425	2.9514	1.16734	2.59221	2.92638	4.77583	4.73133	3.87983
Mast activated_CIBERSORT_abs	0.189037	0.104393	0	0.121967	0.270715	0.153623	0.0649242	0.120777	0.194973	0.0189601	0.0566033	0.0712818	0.124835	0	0.0383856	0	0	0.0108286	0.0140334	0.00771312	0.00325104	0.0302722	0.0149021	0.00605382	0.0151133	0.0102385	0	0.0129514	0	0.00593676	0.0474374	0.0778093	0.0509351	0.00764562	0.0104474	0.0427229	0	0	0	0.00090811	0	0	0	0	0	0	0.0424366	0	0.0892478
Mast resting_CIBERSORT_abs	0	0	0.0745336	0	0	0	0	0	0	0	0	0	0	0.0831237	0	0.0272331	0	0	0	0	0	0	0	0	0	0	0.00970556	0	0.00483852	0	0	0	0	0	0	0	0.0264031	0.0700147	0.050854	0	0.0172563	0.00652118	0.089765	0.00874425	0.0740898	0.00973445	0	0.191149	0
Mast_mMCPcounter	0.203244	0.139251	0.290019	0.195407	0.0930787	0.0995497	0	0	0	0.024887	0	0	0.85221	0.490015	0.0408952	0.130758	0	0	0.00554658	0	0	0	0	0	0	0	0.0362628	0.0146966	0.0250543	0	0.0210987	0	0.0322024	0.0224971	0	0.00718976	0	0	0	0	0	0	0	0	0	0	0	0	0.0213276
Mast_xCell	0.0393829	0.0343889	0.033989	0.0365589	0.0391122	0.0261983	0.0146078	0.0277612	0.0241051	0.00915302	0.0118192	0.0189464	0.0587095	0.040454	0.0227719	0.0447724	2.42391e-19	0.0585806	0.0547048	0.0624107	0.0523683	0.0589625	0.0546991	0.0565833	0.0626222	0.0617774	0.0328826	0.0285882	0.0315272	0.0388407	0.0414155	0.0351543	0.0393376	0.0441909	0.0346998	0.0263373	0.0326212	0.03457	0.0325376	0.0370961	0.0395554	0.0385686	0.0364893	0.0360473	0.0286286	0.0345758	0.0252632	0.0356282	0.0223891
Memory B_mMCPcounter	1.07773	0.144365	0.519686	0.80743	0.23801	0.565215	0.023596	0.200465	0	0	0.0342608	0	0.280027	1.81443	0.0455115	0.720243	0	0	0	0	0	0	0.0109903	0	0.0263652	0	0.0303163	0.0113983	0.0114155	0.0125329	0.0137852	0.0420195	0	0	0	0.0129962	0	0	0	0	0	0	0	0	0.0270988	0.059682	0.0471991	0	0
Monocyte_quanTIseq	0	0.00285385	0	0	0	0	0.0163839	0.0424236	0.0535106	0.0189385	0.016501	0.032612	0	0	0	0	0	0	0	0	0	0	0	0	0	0	0	0	0	0	0	0	0	0	0	0	0.0733421	0.0995188	0.104242	0.0408155	0.0813424	0.0691005	0.121455	0.0485432	0.126231	0.141247	0.211514	0.201851	0
Monocyte_xCell	0.102517	0.0136338	0.0658572	0.165518	0.213812	0.131247	0.048513	0.0716197	0.0903763	0.0137954	0.0305627	0.0596168	0.204713	0.114563	0.0204384	0.0809396	0	0.119314	0.121244	0.060588	0.134131	0.123973	0.119981	0.104678	0.107893	0.0981066	0.182726	0.159115	0.104901	0.156308	0.15138	0.13475	0.156147	0.132057	0.16165	0.171	7.49352e-18	0.0152146	0	0	5.30989e-18	2.66909e-20	0	0	8.21249e-18	0.00136418	0.0235169	0.0254251	0.0523365
Monocytes_CIBERSORT_abs	0.00907313	0	0	0	0.0179752	0	0	0	0	0	0	0	0	0	0	0	0	0.00117831	0.000358536	0.000201462	0	0.00125731	0.000244184	0.0012506	0.000655783	0.00108758	0	0	0	0	7.89744e-05	0	0	0	0	0	0.00312228	0.00364765	0.00103475	0.00294674	0.00334355	0.0492129	0.0029745	0.000219314	0.00390646	0.00741578	0.00203602	0.0135815	0.000934481
Monocytes_mMCPcounter	1.05966	0.352865	0.849955	1.44322	0.638348	1.03191	0	0.0113725	0.0150408	0.0105292	0	0	0.411623	0.360816	1.38895	0.178605	0	0.0168657	0.0215252	0.00887981	0.00692273	0.0884117	0.125249	0.00809816	0.011477	0.00672457	0.112577	0.0675713	0.107819	0.118231	0.0528235	0.0376296	0.0714414	0.0745589	0.213638	0.0360461	1.93386	2.41437	2.88453	2.63057	1.88098	2.66854	2.92855	1.44619	2.87623	3.18388	3.44356	3.39121	0.227317
Myeloid dendritic activated_xCell	0.24961	0.149426	0.310961	0.206451	0.267149	0.178541	0.151074	0.157306	0.138351	0.115741	0.192809	0.161567	0.293543	0.509529	0.167084	0.234771	0.0753929	0.0948187	0.0981914	0.073879	0.0729609	0.110461	0.0688725	0.078802	0.113899	0.0806524	0.0754339	0.0864996	0.0512533	0.0860298	0.0758513	0.095057	0.0799812	0.0816975	0.0668349	0.0405838	0	0.122644	7.42835e-18	2.3927e-18	0	0.0445718	0.0590328	0	0.0899931	0.144281	0.190375	0.18632	0.0982727
Myeloid dendritic_xCell	0.0558589	0.115192	0.0542426	0.0702418	0.0452561	0.0759424	0	1.12886e-19	0.0138454	0	0	0	0.0922759	0.0473653	3.57058e-20	0.0115094	0.29061	1.0035e-18	9.25623e-19	1.0842e-19	0	0	4.65304e-22	2.06715e-18	0	8.42385e-20	0.00212093	0	0	4.11784e-21	0.00126412	0.000612552	0	0	0	0.00395987	1.23888e-18	2.08994e-18	9.60884e-19	0	0	2.8843e-18	0	0	0	0	1.06369e-18	5.6655e-18	0.01022
Neutrophil_quanTIseq	0.0406209	0.0222184	0.0451306	0.0371723	0.0061005	0.0249128	0.0179356	0.0251554	0.0351197	0.0282112	0.0196017	0.0180526	0	0	0	0	0	0.0057118	0.00932431	0.00538308	0.0130682	0.0118589	0.0158794	0.00737041	0.0047503	0.00934308	0.0223767	0.0189848	0.0266598	0.0245406	0.029562	0.0218471	0.0217114	0.0302207	0.0308174	0.0393046	0.00389436	0	0.00245812	0.00538856	0	0.00165554	0	0.00570934	0	0.00187807	0	0	0.100645
Neutrophil_TIMER	0.138418	0.136073	0.139198	0.129085	0.123797	0.123265	0.0914323	0.102485	0.116902	0.0894045	0.0908928	0.096156	0.129485	0.117174	0.138349	0.144865	0.156733	0.0593207	0.0626114	0.0654904	0.0542326	0.0580611	0.0645361	0.0601891	0.0612227	0.0490193	0.0807374	0.0821502	0.0758786	0.0920031	0.088996	0.085689	0.0872391	0.096719	0.0945585	0.0970536	0.113578	0.12969	0.115432	0.113755	0.11903	0.127877	0.125628	0.116903	0.119267	0.119212	0.124728	0.12352	0.108816
Neutrophil_xCell	0.0163395	0.00787125	0.0126929	0.0233647	0.018153	0.02043	0.013797	0.0167326	0.0183185	0.00641868	0.0132582	0.00975501	0.00753661	0.0197967	0.00530725	0.0156237	0	0	8.83064e-20	3.41147e-19	4.69404e-19	0	0	0	0	2.02868e-20	0	2.42465e-19	0	7.14881e-19	1.89863e-20	1.36821e-18	1.30257e-19	0	1.26827e-19	0	0	0.00151937	8.21818e-19	9.11393e-19	0	0.000124791	6.85472e-20	0	8.24097e-19	0.000663879	0.00748777	0.00779798	2.3172e-20
Neutrophils_CIBERSORT_abs	0.0344559	0.000214593	0.0176599	0.106179	0.0476169	0.0753175	0	0.00336223	0.0051404	0	0	0	0.152458	0.0728541	0.00133128	0.0533471	0	0	0	0	0	0	0	0	0	0	0.00808037	0.00497004	0.00458957	0.00916059	0.0049939	0.000193474	0.00659467	0.00809289	0.016759	0.0142112	0.00142221	0	0	0	0	0	0	0.00103738	0	0	0	0.0151138	0
Neutrophils_mMCPcounter	0.338502	0.418495	0.247695	0	0.414747	0	0	0	0	0	0	0.163522	0	0	0	0	0	0.0251578	0	0.0523533	0	0	0	0	0	0.0199168	0.0560285	0	0.0577899	0	0	0	0	0	0	0.0676566	0	0	0	0	0	0	0	0	0	0	0	0	0.0442598
NK activated_CIBERSORT_abs	0.2618	0.0879741	0.240737	0.357118	0.0749865	0.491639	0.00434965	0.00963133	0	0.000233076	0	0.00237869	0.00308792	0.0561729	0	0.00328066	0	0	0	0.00121858	0	0	0	0	0	0	0.00871441	0	0.00116335	0.00255572	0	0	0	0.0128513	0.0047345	0	0.0129651	0.035847	0.0101522	0	0.00803286	0.0113923	0.0237772	0.00656859	0.0245409	0.0281944	0.0625329	0.16775	0
NK resting_CIBERSORT_abs	0	0	0	0	0.0671777	0	0	0	0.00698319	0	0	0	0	0	0.00277152	0.00367932	0	0.000420629	0	0.00297942	0.00141068	0.000347783	0	0.00209535	0.00757372	0.00364032	0	0.00329995	0.00623914	0	0	0.00983612	0.00580427	0	0.00210593	0.00927994	0	0	0	0	0	0.00541047	0	0	0	0	0	0	0.0591869
NK_EPIC	0.051428	0.05428	0.0588304	0.0100138	1.21155e-07	0.0170881	0.00358114	0.00310903	1.93894e-06	0.00355891	0.00478853	0.0023038	4.10511e-06	0.00255021	0.0121509	0.00926225	6.46735e-08	0.0100916	0.00877791	0.0092307	0.00837732	0.00868492	0.00576915	0.00611274	0.012288	0.00900697	0.00816169	0.00599969	0.00459125	0.00925709	0.00853934	0.00926147	0.00815962	0.00947543	0.00425611	2.03219e-07	0.0190975	0.0168212	0.0219978	0.0195284	0.0213501	0.0248056	0.0210587	0.0187898	0.0184823	0.0149932	0.0176222	0.0187897	0.00707915
NK_mMCPcounter	0.695147	0.0548981	0.150326	1.05311	0.598969	0.403446	0.0586739	0.142272	0.154656	0	0.134708	0.0644373	0.654523	0.534649	0.053203	0.147085	0	0	0	0	0	0	0	0	0	0	0	0	0	0	0	0	0	0	0	0	0	0.157617	0	0	0	0.210416	0.0807245	0	0.0469659	0.253097	0.565208	0.222034	0.0408027
NK_quanTIseq	0.00405803	0.0036815	0.00322564	0.0123201	0.017595	0.00696661	0.00420812	0.00573738	0.00994314	0.00246468	0.00311284	0.00551114	0.013591	0.00413874	0.00137098	0.00173498	0.0146454	0.0156725	0.0123197	0.0093039	0.0115162	0.0154244	0.0161124	0.00677364	0.0141429	0.0122322	0.0195123	0.0200085	0.0185306	0.0219627	0.0205047	0.0223372	0.0196438	0.0224665	0.0195003	0.0280266	0.00668309	0.00973052	0.0113512	0.00398143	0.00629152	0.00705704	0.0124553	0.00523369	0.0114371	0.0111512	0.0247698	0.021723	0.0103352
NK_xCell	0.00968197	4.94181e-18	5.68998e-20	0.0339204	0.003631	0.0114908	0	0	0.00639913	8.86386e-18	4.07386e-18	7.47302e-19	0	7.6583e-18	1.33398e-17	2.5589e-18	1.43499e-16	1.42945e-18	1.93866e-19	0	2.35461e-19	8.46907e-19	1.27497e-18	1.81988e-18	0	0	2.21417e-19	1.84841e-18	0	0	4.75345e-19	2.40675e-18	0	0	1.33751e-18	1.21433e-18	0	1.01246e-19	0	4.93595e-18	6.36427e-18	0	3.62391e-18	0	1.55402e-19	0	0.00513332	0	0
Plasma_CIBERSORT_abs	0.0720588	0.0110912	0.0354186	0.00900725	0.0542983	0	0.000141807	0.00486485	0	0.00477841	0.00325076	0.00719595	0.34098	1.1176	0.147983	0.501402	0	0.0041814	0	0.0041175	0	0	5.73996e-05	0	0	0	0	0	0	0	0.000313569	0.000132957	0.000637633	0	0	0	0.000123697	0.000606701	0.00760755	0.000583415	0.00746979	0.0111975	0.00200236	0.000984728	0.0122484	0.00188999	0.0074287	0.00993239	0.000100224
Plasmacytoid dendritic_xCell	0.0176109	0.00950562	0.019419	0.0307628	0.00749058	0.0298001	0.00104737	0.0168525	0.0192545	7.71575e-20	0	0.00325181	0	0	0	0	0.108129	3.26006e-19	0	6.10292e-19	0	5.42859e-20	4.86446e-18	9.87391e-19	0	7.97183e-19	0	0	0	0	0.000643368	2.42853e-19	0	8.02392e-21	0	7.27462e-19	1.75123e-20	0.00247475	2.1152e-19	2.8657e-20	0.000241252	0.00579601	0.00027998	0	8.52473e-05	4.20306e-19	0.00411995	0.00329806	2.70387e-18
T CD4 central memory_xCell	0	0	0	0	0	0	0	0	9.54061e-19	0	3.80866e-18	0	0	2.07775e-18	0	0	0	0	0	1.56609e-18	0	0	7.73463e-18	2.94585e-18	0	4.41706e-19	0	8.0428e-18	9.37736e-18	0	0	0	6.18158e-19	0	0	6.41936e-18	1.76021e-17	1.09486e-17	0	2.71431e-17	1.50766e-17	1.66683e-17	0	2.65396e-17	0	0	4.25738e-19	1.50117e-18	0
T CD4 effector memory_xCell	0.0736623	1.39435e-19	0.0261131	0.0867089	0.0967508	0.0610633	0	0	0	0	3.75464e-18	3.94556e-19	0.0590517	0.0523741	0	0.0250704	0	0.0456152	0.0493915	0.0556637	0.0666317	0.0496931	0.0584051	0.0657906	0.0834537	0.0712774	0.0706174	0.0829189	0.045389	0.0687768	0.0718357	0.0676706	0.0611939	0.0606043	0.0513877	0.0327378	5.55203e-18	0	0	0	3.00889e-18	0	7.49313e-18	8.06665e-18	0	0.0129941	0.0310683	0.0155377	4.5868e-18
T CD4 memory activated_CIBERSORT_abs	0	0	0	0	0	0	0.0119297	0.0157102	0.0124277	0.00359491	0.00921008	0.00987644	0	0.00355661	0	0	0	0.000776229	0	0	0	0	0	0	0	0	0	0	0	0	0	0	0	0	0	0	0	0	0	0	0	0	0	0	0	0	0.00251744	0	0
T CD4 memory resting_CIBERSORT_abs	0	0	0	0	0	0	0	0	0	0	0	0	0	0	0	0	0	0.0123095	0.0129853	0.00512845	0.00283492	0.0217482	0.00859286	0.00764758	0.0116578	0.00462902	0.00327309	0.00961822	0.00169391	0.0145937	0.0265745	0.0229114	0.0566055	0.029049	0.0248353	0.00682399	0.0195829	0.023297	0.00973594	0.0185815	0.0162774	0.0206052	0.0399439	0.0116969	0.0527967	0.038188	0	0	0
T CD4 memory_xCell	0.0520227	0.017951	0.0404944	0.0681792	0.0404204	0.0694698	0.025835	0.0412221	0.0373098	0.0132324	0.0133248	0.0203346	0.00240302	0.00522039	0	0.0102806	2.68906e-19	0.0141079	0.014786	0.0116207	0.0138646	0.0120029	0.0064813	0.00682644	0.00607657	0.0130129	0.0215762	0.0183142	0.00981878	0.0173884	0.0203614	0.0231438	0.019755	0.0186853	0.0115644	0.0113614	0.00800638	0.0217733	0.00513904	0.00887188	0.0119077	0.0224409	0.0133612	0.00981452	0.0124019	0.017908	0.0212295	0.0210927	5.30622e-19
T CD4 naive_CIBERSORT_abs	0	0	0	0	0	0	0	0	0	0.00306505	0	0	0	0	0.0022959	0	0	0	0	0.00676417	0.0039974	0	0	0	0	0	0	0.00434369	0.00246584	0	0	0	0	0.0018909	0.00367282	0.00527838	0	0	0	0	0	0	0	0	0	0	0	0	0
T CD4 naive_xCell	0	0	4.9349e-18	0	6.28316e-19	3.03724e-18	0	1.65935e-18	0	0	0	0	0	0	5.6212e-18	4.90283e-18	0	0	2.64496e-18	0	4.7648e-19	0	3.66529e-18	2.35995e-18	0	6.68335e-18	6.4366e-19	0	5.88318e-19	0	0	0	0	6.723e-18	1.57472e-18	0	0	0	0	9.00273e-19	3.01176e-18	2.83886e-18	4.99318e-18	0	0	2.86241e-18	8.59709e-19	0	0
T CD4 nonregulatory_xCell	0	4.62136e-18	0	0	0	0	0	5.15787e-19	1.43394e-19	0	0	3.91491e-18	0	3.20678e-18	2.80051e-19	0	0	6.83341e-19	0	0	0	0	0	1.10269e-18	2.25537e-19	0	2.08198e-19	9.18139e-19	1.28199e-18	0	1.65077e-18	1.14666e-18	0	0	0	0	0	0	0	8.95952e-20	0	2.17884e-19	0	0	0	3.5829e-20	0.00697201	0	4.90351e-18
T CD4 Th1_xCell	0.624657	0.824931	0.552173	0.767483	0.7765	0.83528	0.715868	0.599522	0.608043	0.632889	0.633226	0.667032	0.453385	0.426842	0.4917	0.539393	0	0.39173	0.381369	0.410371	0.413946	0.411659	0.393136	0.474428	0.386858	0.360355	0.449488	0.443123	0.510369	0.491461	0.472632	0.470041	0.491216	0.490382	0.468292	0.424664	0.709124	0.717222	0.683555	0.714509	0.704199	0.717308	0.660519	0.709468	0.672555	0.665357	0.618486	0.659429	0.711282
T CD4 Th2_xCell	0.212919	0.0639628	0.250888	0.206411	0.0820914	0.232053	0.124837	0.23615	0.210929	0.15267	0.197553	0.147004	0	0	2.30493e-18	9.98745e-18	0.22366	0.165014	0.173648	0.098394	0.164296	0.195744	0.106345	0.0594682	0.0993768	0.160372	0.271349	0.259588	0.182956	0.148092	0.209902	0.23967	0.181874	0.191002	0.180007	0.18249	0.0923738	0.0704653	0.0850499	0.138271	0.152234	0.123113	0.0605263	0.132001	0.0293458	0.0162737	6.48519e-17	0	0.0504544
T CD4_EPIC	0.0435879	1.1317e-07	0.0600193	0.0255837	0.00725833	0.00233427	0.0105117	0.0167132	0.0198772	0.012025	0.0109685	0.011395	3.99067e-06	0.0329144	0.0279071	0.0182848	2.74766e-08	0.0149589	0.0155789	0.0239971	0.0109341	0.012939	0.0104587	0.0154115	0.0194439	0.0143708	0.00522893	0.00694821	0.00752553	0.0134737	0.00978111	0.0125542	0.0072829	0.0156374	0.00732047	5.52109e-07	0.0160728	0.0151986	0.0161676	0.0158218	0.0156602	0.0150623	0.0173679	0.0149359	0.0168407	0.0173874	0.0209367	0.0193449	0.0106605
T CD4_quanTIseq	0	0	0	0	0	0	0	0	0	0	0	0	0	0	0	0	0	0	0	0	0	0	0	0	0	0	0	0.00323827	0.00166675	0	0	0.000110388	0	0	0	0.0106816	0	0	0	0	0	0	0	0	0	0	0	0	0
T CD4_TIMER	0.112068	0.109954	0.118624	0.086592	0.0960174	0.0698391	0.0979328	0.110489	0.115744	0.100966	0.11147	0.10156	0.0519043	0.120341	0.0995073	0.0936887	0	0.0783227	0.0811623	0.073491	0.0752975	0.0761102	0.0790552	0.0749791	0.0752835	0.069179	0.078661	0.0838446	0.0908689	0.089761	0.0887801	0.0831391	0.0947979	0.0990206	0.0926779	0.0845893	0.134949	0.156534	0.140229	0.138316	0.126007	0.146706	0.150641	0.132766	0.15835	0.16235	0.155496	0.157755	0.118997
T CD8 central memory_xCell	0.148022	0.11959	0.113013	0.185312	0.2139	0.220359	0.0592253	0.110368	0.11745	0.023143	0.0424755	0.0484494	0.0130046	0.113722	3.38813e-21	0.0355661	0.0445197	0.00366076	0.00488781	0.00592703	0.00154312	0.00509024	0	1.30492e-20	0.00201576	0.0122921	0.0124947	0.0040998	0.00624108	0.0053914	0.00951047	0.0143612	0.00465037	0.00727622	0.00383195	0.0082789	2.655e-18	0.0204251	0	0	0	0.0201662	0.00375562	3.06171e-19	0	0.0234841	0.0530164	0.0482691	7.1164e-19
T CD8 effector memory_xCell	0.0539731	0.0226503	0.0314359	0.107391	0.145446	0.138354	1.3566e-18	0.0164833	0.0385177	1.30064e-17	4.44627e-18	0	0	3.54352e-20	0	3.60261e-18	0	0	1.36053e-18	0	0	0	5.17461e-18	0	3.18837e-19	2.27713e-19	0	2.44946e-20	5.87663e-21	2.47583e-19	2.78513e-19	0	0.00703694	5.96082e-19	1.54664e-19	0	7.89218e-18	0	0	3.64488e-18	0	1.26553e-18	0	1.35311e-17	3.49581e-18	0	0.0262085	0.0122306	0
T CD8 naive_xCell	0.0595429	0.0752175	0.0418108	0.066671	0.0318854	0.0796822	0.0539004	0.075251	0.0789652	0.0660994	0.0624751	0.0686862	0.0198566	0.0489514	0.0213642	0.0260025	0	0.021739	0.0205601	0.0241905	0.0195077	0.0267926	0.0180345	0.0163571	0.0206067	0.0294987	0.0310334	0.0349168	0.0179596	0.0200733	0.0238294	0.030932	0.0310423	0.020028	0.0270341	0.0250825	0.0246559	0.0210873	0.0145309	0.0198243	0.0184297	0.021281	0.0165558	0.0207618	0.0159399	0.0200826	0.0167688	0.00999031	0.0235827
T CD8_CIBERSORT_abs	0.919214	0.260131	0.787068	1.30906	0.893678	0.849709	0.0154561	0.0469786	0.0497999	0.00914206	0.0186166	0.0101385	0.0653641	0.683061	0.0109716	0.0745171	0	0.00324615	0.00134823	0	0.0011983	0	0.000889072	0.000877855	0	0.00183665	0.00318381	0.00261718	0	0.00458108	0.0059187	0.00552542	0.00833538	0.00301837	0	0	0.00247519	0.0581196	0.0073684	0.00465002	0.00525565	0.0154797	0.0332098	0.00633849	0.0388402	0.0965788	0.162618	0.246851	0.00124046
T CD8_EPIC	0.0474081	0.0242032	0.0440423	0.0613325	0.0393215	0.090468	0.00688776	0.0116153	0.0139055	0.00329963	0.00925393	0.00392566	0.00119527	0.0533272	0.0125034	0.0194951	4.73672e-06	0.0156526	0.0135796	0.00772219	0.0129779	0.0133573	0.0110413	0.00696705	0.0111457	0.00864218	0.0251076	0.0218633	0.0165269	0.019751	0.0215198	0.0185099	0.0261697	0.016394	0.0222702	0.0209822	0.00845356	0.00928117	0.00775757	0.00661128	0.00890652	0.00757547	0.00790363	0.0073277	0.0079589	0.00923027	0.0113806	0.0138819	0.0104136
T CD8_quanTIseq	0.103703	0.0466529	0.0819523	0.138583	0.128008	0.165365	0.00410329	0.0146178	0.0229564	0	0.00361023	0.0015758	0.000615371	0.0862719	0	0.00912564	0	0	0	0	0	0	0	0	0	0	0	0	0	0	0	0	0	0	0	0	0	0.000295666	0	0	0	9.51776e-05	0	0	0	0.00433224	0.0134325	0.0125692	0
T CD8_TIMER	0.224942	0.217439	0.217625	0.253917	0.222792	0.272688	0.146864	0.149411	0.154323	0.145212	0.136777	0.140333	0.230471	0.24021	0.195494	0.18561	0.0935026	0.05904	0.0588234	0.0539497	0.0565627	0.0572034	0.0634283	0.0561493	0.0595773	0.0511015	0.083155	0.0887906	0.0884483	0.0919074	0.0936496	0.0860457	0.108115	0.103255	0.0956193	0.0975889	0.155634	0.148256	0.160878	0.152948	0.179381	0.164737	0.159289	0.160199	0.148077	0.154873	0.146667	0.174216	0.175714
T CD8_xCell	0.0878438	0.0489084	0.0627728	0.124954	0.133093	0.141721	0.022751	0.0646232	0.0797398	2.50138e-19	0.0014813	0.0104169	0	0.10148	5.8686e-18	2.90031e-20	0	0	0	0.00309819	0	0.00072276	0	0	0	0.0019415	0	0	0	0	0	0	0	1.74682e-18	0	0	1.40177e-17	5.73563e-19	3.62833e-18	0	0	0	8.9615e-20	0	0	0.00645279	0.0264943	0.0210538	1.10571e-18
T follicular helper_CIBERSORT_abs	0.209456	0.0568402	0.103046	0.346857	0.129338	0.229368	0.00535691	8.11081e-05	0.0147064	0.002237	0.00459227	0.00264524	0.137711	0.371993	0.0125655	0.0728787	0	0	0	0	0	0	0.000633643	0.000519165	0.00248168	0	0.00258478	0	0	0.00609819	0	0	0	0	0.000832635	0.00707447	0.00097307	0	0	0	0.00165264	0.00729703	0.00343954	0	0.017261	0.0398499	0.145477	0.0564159	0.0147982
T gamma delta_CIBERSORT_abs	0	0	0	0	0	0	0	0	0	0	0.00161008	0.000314901	0.0291488	0	0	0	0	0	0	0	0	0	0	0	0	0	0	0	0	0	0	0	0	0	0	0.00799128	0	0	0	0	0	0	0	0	0	0	0	0	0.000856304
T gamma delta_xCell	8.51391e-17	2.6737e-17	7.74381e-17	5.03021e-17	6.97572e-17	6.48062e-17	0	0	0	0	0	0	2.59456e-17	5.62571e-18	0	2.41511e-18	7.55868e-17	1.40491e-17	0	0	5.48988e-17	4.26166e-17	3.10754e-17	0	0	0	1.63783e-17	3.00123e-17	3.25965e-17	1.71857e-17	2.89158e-17	3.06232e-17	2.61399e-17	3.66618e-17	2.28165e-17	1.87583e-17	0	0	0	0	0	0	0	0	0	0	4.78831e-17	0	5.99512e-17
T NK_xCell	0	0.0574934	0	0.0319136	0.043754	0.0602439	0.0806099	0.115325	0.112682	0.032153	0.0692581	0.0802775	0.105449	0.0935935	0.0871301	0.0471973	0.764127	0.0440492	0.0537564	0.0507384	0.0647783	0.0717003	0.0652766	0.0975398	0.0865238	0.0388329	0.00563129	0.0389757	0.0509801	0.0620434	0.0495141	0.0326278	0.0347856	0.0525425	0.0329161	0.00240318	0.0386874	0.0835785	0.0678542	0.0865952	0.0541511	0.0624443	0.0671819	0.0787485	0.0967029	0.0532874	0.0178468	0.0536242	0.2366
T regulatory Tregs_xCell	0	0	0	0	0	3.40778e-19	4.32899e-18	6.52078e-19	1.43008e-17	0	1.9104e-17	7.80098e-18	8.43913e-18	0.000102213	0	3.97671e-19	0.0876689	2.10525e-20	7.14142e-21	0.0256863	4.51257e-18	3.24129e-19	9.18907e-19	0.00991295	0.0112015	0.0117227	8.29567e-18	0	5.58752e-18	0	1.05267e-17	0	0	2.5068e-18	0	0	0	0	0	0	0	0	1.36216e-17	0	4.31059e-17	1.93757e-17	1.5143e-17	0	0
T_mMCPcounter	4.45427	2.83314	3.99636	5.21278	5.22649	5.71682	0.609838	1.47762	1.51758	0.178762	0.890281	0.579475	2.19779	4.57453	0.20096	1.95347	0	0.0866085	0.0690642	0.0468682	0.0125301	0.0596405	0.118414	0	0.0557065	0.0480199	0.0834612	0.0574336	0.0543039	0.14265	0.147328	0.0441311	0.117162	0.133978	0.0969904	0.127541	0	1.64233	0	0.0286512	0	0.667007	0.292759	0.0857985	1.54058	2.62066	3.57004	3.67868	0.251105
Treg_CIBERSORT_abs	0.167795	0.0829292	0.208806	0.266711	0.273444	0.146604	0	0	0.00917313	0	0	0	0.0596402	0.16237	0.00139491	0.00424773	0	0.00338987	0	0	0	0.00516449	0.00133991	0	0.00279683	0.00183373	0.00327672	0	0.00204956	0	0.00511333	0.0117275	0.0254119	0	0	0.00741481	0	0.0137033	0.00901105	0	0.00144157	0.00589018	0.00873532	0.00708308	0.000677595	0.0252517	0.0119138	0.0134373	0.00170792
Tregs_quanTIseq	0.022892	0.0052372	0.017587	0.0403257	0.0292091	0.0266499	0.00774545	0.0146755	0.0233231	0.00433461	0.0058622	0.00527285	0.0262602	0.0347097	0.0261889	0.0196298	0	0.0202971	0.0176128	0.0152032	0.015635	0.0204488	0.0203057	0.0136889	0.0184329	0.0154193	0.0251046	0.0250202	0.0249446	0.0282689	0.0268414	0.0278037	0.0246576	0.0292611	0.0259867	0.0311309	0.00515606	0.00759384	0.0057006	0.0043169	0.00569057	0.00543717	0.00623222	0.00542289	0.00407998	0.00973271	0.0147774	0.0179132	0.0133323
Vessels_mMCPcounter	2.87262	1.28323	2.65746	4.1071	4.12921	2.97628	0.510424	0.56175	1.15469	0.860714	0.525573	0.81913	2.11957	2.12212	2.41278	2.49804	0	0.730417	0.80974	0.405748	0.709599	0.776486	1.35744	0.831075	0.780506	0.389464	1.34313	1.4486	1.76329	1.60365	1.76765	1.29155	1.88167	1.56687	1.67598	2.38638	0.975173	0.908385	1.33947	0.816617	0.598449	0.988785	1.06782	0.70583	1.25291	1.3153	1.30368	1.50416	3.13713
[truncated: 206 more columns]
